# Supplementary material for: Construction of Immune-Associated Nomogram for Predicting the Recurrence Survival Risk of Stage I Cervical Cancer
Source: Biomed Res Int. 2021 Jul 9;2021:6699131. doi: 10.1155/2021/6699131 (PMC8289578; doi:10.1155/2021/6699131)
Supplement: Supplementary Materials — Table S1: the detailed clinical information of the samples enrolled in the present study. Table S2: all primer sequences used in this study. Table S3: hazard ratios and 95% CIs and p values of 1811 immune genes via univariate Cox regression analysis. Table S4: the enriched pathways related to the immune risk score. Figure S1: boxplots of 8 immune gene expression values against the risk group in the TCGA dataset. Figure S2: 28 immune checkpoints from the TCGA database were explored between the two risk groups. Figure S3: tumor mutation burden (TMB) from the TCGA database was explored between the two risk groups. Figure S4: the expression of the immune genes in CC tissues was assessed by qRT-PCR and IHC analysis. Figure S5: immune gene risk score analysis of 153 stage I CC samples in the TCGA database. (A) Metabolic gene risk score distribution against the rank of risk score. Median risk score was adopted as the cutoff point. (B) Recurrence-free survival status of stage I CC patients. (C) Heatmap of 8 immune gene expression profiles of stage I CC patients. [file 6699131.f1.zip › 6699131.f1/Table S1.xlsx]

## Sheet: GSE44001
Source.Name	Comment..Sample_description.	Comment..Sample_source_name.	Comment..Sample_title.	Characteristics..Stage.	Characteristics..disease_free_survival_dfs_months.	Characteristics..largest.diameter.	Characteristics..organism.	Term.Source.REF	Term.Accession.Number	Characteristics..status_of_dfs.	Protocol.REF	Term.Source.REF.1	Extract.Name	Material.Type	Protocol.REF.1	Term.Source.REF.2	Labeled.Extract.Name	Label	Protocol.REF.2	Term.Source.REF.3	Assay.Name	Array.Design.REF	Term.Source.REF.4	Technology.Type	Protocol.REF.3	Term.Source.REF.5	Protocol.REF.4	Term.Source.REF.6	Normalization.Name	Derived.Array.Data.File	Comment..Derived.ArrayExpress.FTP.file.	FactorValue..DISEASE_FREE_SURVIVAL_DFS_MONTHS.	FactorValue..LARGEST.DIAMETER.	FactorValue..STAGE.	FactorValue..STATUS_OF_DFS.	group
GSM1076638	SAMPLE 298	cervical cancer	5713384048_I	IA2	30.4	0	Homo sapiens	EFO	http://purl.obolibrary.org/obo/NCBITaxon_9606	0	P-GSE44001-2	ArrayExpress	GSM1076638 extract 1	total RNA	P-GSE44001-3	ArrayExpress	GSM1076638 LE 1	Cy3	P-GSE44001-4	ArrayExpress	GSM1076638	A-GEOD-14951	ArrayExpress	array assay	P-GSE44001-1	ArrayExpress	P-GSE44001-5	ArrayExpress	GSM1076638_sample_table.txt norm	GSM1076638_sample_table.txt	ftp://ftp.ebi.ac.uk/pub/databases/microarray/data/experiment/GEOD/E-GEOD-44001/E-GEOD-44001.processed.1.zip	30.4	0	IA2	0	training
GSM1076609	SAMPLE 269	cervical cancer	5713384017_F	IA2	75.07	0	Homo sapiens	EFO	http://purl.obolibrary.org/obo/NCBITaxon_9606	0	P-GSE44001-2	ArrayExpress	GSM1076609 extract 1	total RNA	P-GSE44001-3	ArrayExpress	GSM1076609 LE 1	Cy3	P-GSE44001-4	ArrayExpress	GSM1076609	A-GEOD-14951	ArrayExpress	array assay	P-GSE44001-1	ArrayExpress	P-GSE44001-5	ArrayExpress	GSM1076609_sample_table.txt norm	GSM1076609_sample_table.txt	ftp://ftp.ebi.ac.uk/pub/databases/microarray/data/experiment/GEOD/E-GEOD-44001/E-GEOD-44001.processed.1.zip	75.07	0	IA2	0	training
GSM1076574	SAMPLE 234	cervical cancer	5713384044_K	IA2	43.2	0	Homo sapiens	EFO	http://purl.obolibrary.org/obo/NCBITaxon_9606	0	P-GSE44001-2	ArrayExpress	GSM1076574 extract 1	total RNA	P-GSE44001-3	ArrayExpress	GSM1076574 LE 1	Cy3	P-GSE44001-4	ArrayExpress	GSM1076574	A-GEOD-14951	ArrayExpress	array assay	P-GSE44001-1	ArrayExpress	P-GSE44001-5	ArrayExpress	GSM1076574_sample_table.txt norm	GSM1076574_sample_table.txt	ftp://ftp.ebi.ac.uk/pub/databases/microarray/data/experiment/GEOD/E-GEOD-44001/E-GEOD-44001.processed.1.zip	43.2	0	IA2	0	training
GSM1076570	SAMPLE 230	cervical cancer	5713384044_B	IA2	50.9	0	Homo sapiens	EFO	http://purl.obolibrary.org/obo/NCBITaxon_9606	0	P-GSE44001-2	ArrayExpress	GSM1076570 extract 1	total RNA	P-GSE44001-3	ArrayExpress	GSM1076570 LE 1	Cy3	P-GSE44001-4	ArrayExpress	GSM1076570	A-GEOD-14951	ArrayExpress	array assay	P-GSE44001-1	ArrayExpress	P-GSE44001-5	ArrayExpress	GSM1076570_sample_table.txt norm	GSM1076570_sample_table.txt	ftp://ftp.ebi.ac.uk/pub/databases/microarray/data/experiment/GEOD/E-GEOD-44001/E-GEOD-44001.processed.1.zip	50.9	0	IA2	0	training
GSM1076510	SAMPLE 170	cervical cancer	5713384036_K	IA2	4.1	1.6	Homo sapiens	EFO	http://purl.obolibrary.org/obo/NCBITaxon_9606	0	P-GSE44001-2	ArrayExpress	GSM1076510 extract 1	total RNA	P-GSE44001-3	ArrayExpress	GSM1076510 LE 1	Cy3	P-GSE44001-4	ArrayExpress	GSM1076510	A-GEOD-14951	ArrayExpress	array assay	P-GSE44001-1	ArrayExpress	P-GSE44001-5	ArrayExpress	GSM1076510_sample_table.txt norm	GSM1076510_sample_table.txt	ftp://ftp.ebi.ac.uk/pub/databases/microarray/data/experiment/GEOD/E-GEOD-44001/E-GEOD-44001.processed.1.zip	4.1	1.6	IA2	0	training
GSM1076432	SAMPLE 92	cervical cancer	5713384011_A	IA2	3.5	0.6	Homo sapiens	EFO	http://purl.obolibrary.org/obo/NCBITaxon_9606	0	P-GSE44001-2	ArrayExpress	GSM1076432 extract 1	total RNA	P-GSE44001-3	ArrayExpress	GSM1076432 LE 1	Cy3	P-GSE44001-4	ArrayExpress	GSM1076432	A-GEOD-14951	ArrayExpress	array assay	P-GSE44001-1	ArrayExpress	P-GSE44001-5	ArrayExpress	GSM1076432_sample_table.txt norm	GSM1076432_sample_table.txt	ftp://ftp.ebi.ac.uk/pub/databases/microarray/data/experiment/GEOD/E-GEOD-44001/E-GEOD-44001.processed.1.zip	3.5	0.6	IA2	0	testing
GSM1076429	SAMPLE 89	cervical cancer	5713384010_J	IA2	74.37	0.5	Homo sapiens	EFO	http://purl.obolibrary.org/obo/NCBITaxon_9606	0	P-GSE44001-2	ArrayExpress	GSM1076429 extract 1	total RNA	P-GSE44001-3	ArrayExpress	GSM1076429 LE 1	Cy3	P-GSE44001-4	ArrayExpress	GSM1076429	A-GEOD-14951	ArrayExpress	array assay	P-GSE44001-1	ArrayExpress	P-GSE44001-5	ArrayExpress	GSM1076429_sample_table.txt norm	GSM1076429_sample_table.txt	ftp://ftp.ebi.ac.uk/pub/databases/microarray/data/experiment/GEOD/E-GEOD-44001/E-GEOD-44001.processed.1.zip	74.37	0.5	IA2	0	testing
GSM1076407	SAMPLE 67	cervical cancer	5713384061_D	IA2	28.93	0.9	Homo sapiens	EFO	http://purl.obolibrary.org/obo/NCBITaxon_9606	0	P-GSE44001-2	ArrayExpress	GSM1076407 extract 1	total RNA	P-GSE44001-3	ArrayExpress	GSM1076407 LE 1	Cy3	P-GSE44001-4	ArrayExpress	GSM1076407	A-GEOD-14951	ArrayExpress	array assay	P-GSE44001-1	ArrayExpress	P-GSE44001-5	ArrayExpress	GSM1076407_sample_table.txt norm	GSM1076407_sample_table.txt	ftp://ftp.ebi.ac.uk/pub/databases/microarray/data/experiment/GEOD/E-GEOD-44001/E-GEOD-44001.processed.1.zip	28.93	0.9	IA2	0	training
GSM1076390	SAMPLE 50	cervical cancer	5713384028_L	IA2	21.57	0	Homo sapiens	EFO	http://purl.obolibrary.org/obo/NCBITaxon_9606	0	P-GSE44001-2	ArrayExpress	GSM1076390 extract 1	total RNA	P-GSE44001-3	ArrayExpress	GSM1076390 LE 1	Cy3	P-GSE44001-4	ArrayExpress	GSM1076390	A-GEOD-14951	ArrayExpress	array assay	P-GSE44001-1	ArrayExpress	P-GSE44001-5	ArrayExpress	GSM1076390_sample_table.txt norm	GSM1076390_sample_table.txt	ftp://ftp.ebi.ac.uk/pub/databases/microarray/data/experiment/GEOD/E-GEOD-44001/E-GEOD-44001.processed.1.zip	21.57	0	IA2	0	testing
GSM1076384	SAMPLE 44	cervical cancer	5713384028_D	IA2	55.03	1.5	Homo sapiens	EFO	http://purl.obolibrary.org/obo/NCBITaxon_9606	0	P-GSE44001-2	ArrayExpress	GSM1076384 extract 1	total RNA	P-GSE44001-3	ArrayExpress	GSM1076384 LE 1	Cy3	P-GSE44001-4	ArrayExpress	GSM1076384	A-GEOD-14951	ArrayExpress	array assay	P-GSE44001-1	ArrayExpress	P-GSE44001-5	ArrayExpress	GSM1076384_sample_table.txt norm	GSM1076384_sample_table.txt	ftp://ftp.ebi.ac.uk/pub/databases/microarray/data/experiment/GEOD/E-GEOD-44001/E-GEOD-44001.processed.1.zip	55.03	1.5	IA2	0	testing
GSM1076380	SAMPLE 40	cervical cancer	5713384027_L	IA2	50.7	0.7	Homo sapiens	EFO	http://purl.obolibrary.org/obo/NCBITaxon_9606	0	P-GSE44001-2	ArrayExpress	GSM1076380 extract 1	total RNA	P-GSE44001-3	ArrayExpress	GSM1076380 LE 1	Cy3	P-GSE44001-4	ArrayExpress	GSM1076380	A-GEOD-14951	ArrayExpress	array assay	P-GSE44001-1	ArrayExpress	P-GSE44001-5	ArrayExpress	GSM1076380_sample_table.txt norm	GSM1076380_sample_table.txt	ftp://ftp.ebi.ac.uk/pub/databases/microarray/data/experiment/GEOD/E-GEOD-44001/E-GEOD-44001.processed.1.zip	50.7	0.7	IA2	0	training
GSM1076372	SAMPLE 32	cervical cancer	5713384027_C	IA2	58.6	1.5	Homo sapiens	EFO	http://purl.obolibrary.org/obo/NCBITaxon_9606	0	P-GSE44001-2	ArrayExpress	GSM1076372 extract 1	total RNA	P-GSE44001-3	ArrayExpress	GSM1076372 LE 1	Cy3	P-GSE44001-4	ArrayExpress	GSM1076372	A-GEOD-14951	ArrayExpress	array assay	P-GSE44001-1	ArrayExpress	P-GSE44001-5	ArrayExpress	GSM1076372_sample_table.txt norm	GSM1076372_sample_table.txt	ftp://ftp.ebi.ac.uk/pub/databases/microarray/data/experiment/GEOD/E-GEOD-44001/E-GEOD-44001.processed.1.zip	58.6	1.5	IA2	0	training
GSM1076352	SAMPLE 12	cervical cancer	5713384006_D	IA2	66.1	1.5	Homo sapiens	EFO	http://purl.obolibrary.org/obo/NCBITaxon_9606	0	P-GSE44001-2	ArrayExpress	GSM1076352 extract 1	total RNA	P-GSE44001-3	ArrayExpress	GSM1076352 LE 1	Cy3	P-GSE44001-4	ArrayExpress	GSM1076352	A-GEOD-14951	ArrayExpress	array assay	P-GSE44001-1	ArrayExpress	P-GSE44001-5	ArrayExpress	GSM1076352_sample_table.txt norm	GSM1076352_sample_table.txt	ftp://ftp.ebi.ac.uk/pub/databases/microarray/data/experiment/GEOD/E-GEOD-44001/E-GEOD-44001.processed.1.zip	66.1	1.5	IA2	0	training
GSM1076640	SAMPLE 300	cervical cancer	5713384048_K	IB1	29.6	1.8	Homo sapiens	EFO	http://purl.obolibrary.org/obo/NCBITaxon_9606	0	P-GSE44001-2	ArrayExpress	GSM1076640 extract 1	total RNA	P-GSE44001-3	ArrayExpress	GSM1076640 LE 1	Cy3	P-GSE44001-4	ArrayExpress	GSM1076640	A-GEOD-14951	ArrayExpress	array assay	P-GSE44001-1	ArrayExpress	P-GSE44001-5	ArrayExpress	GSM1076640_sample_table.txt norm	GSM1076640_sample_table.txt	ftp://ftp.ebi.ac.uk/pub/databases/microarray/data/experiment/GEOD/E-GEOD-44001/E-GEOD-44001.processed.1.zip	29.6	1.8	IB1	0	training
GSM1076639	SAMPLE 299	cervical cancer	5713384048_J	IB1	27.13	1.7	Homo sapiens	EFO	http://purl.obolibrary.org/obo/NCBITaxon_9606	0	P-GSE44001-2	ArrayExpress	GSM1076639 extract 1	total RNA	P-GSE44001-3	ArrayExpress	GSM1076639 LE 1	Cy3	P-GSE44001-4	ArrayExpress	GSM1076639	A-GEOD-14951	ArrayExpress	array assay	P-GSE44001-1	ArrayExpress	P-GSE44001-5	ArrayExpress	GSM1076639_sample_table.txt norm	GSM1076639_sample_table.txt	ftp://ftp.ebi.ac.uk/pub/databases/microarray/data/experiment/GEOD/E-GEOD-44001/E-GEOD-44001.processed.1.zip	27.13	1.7	IB1	0	testing
GSM1076636	SAMPLE 296	cervical cancer	5713384048_C	IB1	5.8	2.5	Homo sapiens	EFO	http://purl.obolibrary.org/obo/NCBITaxon_9606	1	P-GSE44001-2	ArrayExpress	GSM1076636 extract 1	total RNA	P-GSE44001-3	ArrayExpress	GSM1076636 LE 1	Cy3	P-GSE44001-4	ArrayExpress	GSM1076636	A-GEOD-14951	ArrayExpress	array assay	P-GSE44001-1	ArrayExpress	P-GSE44001-5	ArrayExpress	GSM1076636_sample_table.txt norm	GSM1076636_sample_table.txt	ftp://ftp.ebi.ac.uk/pub/databases/microarray/data/experiment/GEOD/E-GEOD-44001/E-GEOD-44001.processed.1.zip	5.8	2.5	IB1	1	testing
GSM1076635	SAMPLE 295	cervical cancer	5713384048_B	IB1	1	3	Homo sapiens	EFO	http://purl.obolibrary.org/obo/NCBITaxon_9606	0	P-GSE44001-2	ArrayExpress	GSM1076635 extract 1	total RNA	P-GSE44001-3	ArrayExpress	GSM1076635 LE 1	Cy3	P-GSE44001-4	ArrayExpress	GSM1076635	A-GEOD-14951	ArrayExpress	array assay	P-GSE44001-1	ArrayExpress	P-GSE44001-5	ArrayExpress	GSM1076635_sample_table.txt norm	GSM1076635_sample_table.txt	ftp://ftp.ebi.ac.uk/pub/databases/microarray/data/experiment/GEOD/E-GEOD-44001/E-GEOD-44001.processed.1.zip	1	3	IB1	0	training
GSM1076633	SAMPLE 293	cervical cancer	5713384026_L	IB1	29.5	3.3	Homo sapiens	EFO	http://purl.obolibrary.org/obo/NCBITaxon_9606	0	P-GSE44001-2	ArrayExpress	GSM1076633 extract 1	total RNA	P-GSE44001-3	ArrayExpress	GSM1076633 LE 1	Cy3	P-GSE44001-4	ArrayExpress	GSM1076633	A-GEOD-14951	ArrayExpress	array assay	P-GSE44001-1	ArrayExpress	P-GSE44001-5	ArrayExpress	GSM1076633_sample_table.txt norm	GSM1076633_sample_table.txt	ftp://ftp.ebi.ac.uk/pub/databases/microarray/data/experiment/GEOD/E-GEOD-44001/E-GEOD-44001.processed.1.zip	29.5	3.3	IB1	0	training
GSM1076632	SAMPLE 292	cervical cancer	5713384026_K	IB1	25.93	1.3	Homo sapiens	EFO	http://purl.obolibrary.org/obo/NCBITaxon_9606	1	P-GSE44001-2	ArrayExpress	GSM1076632 extract 1	total RNA	P-GSE44001-3	ArrayExpress	GSM1076632 LE 1	Cy3	P-GSE44001-4	ArrayExpress	GSM1076632	A-GEOD-14951	ArrayExpress	array assay	P-GSE44001-1	ArrayExpress	P-GSE44001-5	ArrayExpress	GSM1076632_sample_table.txt norm	GSM1076632_sample_table.txt	ftp://ftp.ebi.ac.uk/pub/databases/microarray/data/experiment/GEOD/E-GEOD-44001/E-GEOD-44001.processed.1.zip	25.93	1.3	IB1	1	training
GSM1076631	SAMPLE 291	cervical cancer	5713384026_H	IB1	50.63	2	Homo sapiens	EFO	http://purl.obolibrary.org/obo/NCBITaxon_9606	0	P-GSE44001-2	ArrayExpress	GSM1076631 extract 1	total RNA	P-GSE44001-3	ArrayExpress	GSM1076631 LE 1	Cy3	P-GSE44001-4	ArrayExpress	GSM1076631	A-GEOD-14951	ArrayExpress	array assay	P-GSE44001-1	ArrayExpress	P-GSE44001-5	ArrayExpress	GSM1076631_sample_table.txt norm	GSM1076631_sample_table.txt	ftp://ftp.ebi.ac.uk/pub/databases/microarray/data/experiment/GEOD/E-GEOD-44001/E-GEOD-44001.processed.1.zip	50.63	2	IB1	0	testing
GSM1076630	SAMPLE 290	cervical cancer	5713384026_F	IB1	16.27	4.6	Homo sapiens	EFO	http://purl.obolibrary.org/obo/NCBITaxon_9606	0	P-GSE44001-2	ArrayExpress	GSM1076630 extract 1	total RNA	P-GSE44001-3	ArrayExpress	GSM1076630 LE 1	Cy3	P-GSE44001-4	ArrayExpress	GSM1076630	A-GEOD-14951	ArrayExpress	array assay	P-GSE44001-1	ArrayExpress	P-GSE44001-5	ArrayExpress	GSM1076630_sample_table.txt norm	GSM1076630_sample_table.txt	ftp://ftp.ebi.ac.uk/pub/databases/microarray/data/experiment/GEOD/E-GEOD-44001/E-GEOD-44001.processed.1.zip	16.27	4.6	IB1	0	testing
GSM1076629	SAMPLE 289	cervical cancer	5713384026_E	IB1	52.83	3.3	Homo sapiens	EFO	http://purl.obolibrary.org/obo/NCBITaxon_9606	0	P-GSE44001-2	ArrayExpress	GSM1076629 extract 1	total RNA	P-GSE44001-3	ArrayExpress	GSM1076629 LE 1	Cy3	P-GSE44001-4	ArrayExpress	GSM1076629	A-GEOD-14951	ArrayExpress	array assay	P-GSE44001-1	ArrayExpress	P-GSE44001-5	ArrayExpress	GSM1076629_sample_table.txt norm	GSM1076629_sample_table.txt	ftp://ftp.ebi.ac.uk/pub/databases/microarray/data/experiment/GEOD/E-GEOD-44001/E-GEOD-44001.processed.1.zip	52.83	3.3	IB1	0	training
GSM1076627	SAMPLE 287	cervical cancer	5713384026_C	IB1	49.6	4	Homo sapiens	EFO	http://purl.obolibrary.org/obo/NCBITaxon_9606	0	P-GSE44001-2	ArrayExpress	GSM1076627 extract 1	total RNA	P-GSE44001-3	ArrayExpress	GSM1076627 LE 1	Cy3	P-GSE44001-4	ArrayExpress	GSM1076627	A-GEOD-14951	ArrayExpress	array assay	P-GSE44001-1	ArrayExpress	P-GSE44001-5	ArrayExpress	GSM1076627_sample_table.txt norm	GSM1076627_sample_table.txt	ftp://ftp.ebi.ac.uk/pub/databases/microarray/data/experiment/GEOD/E-GEOD-44001/E-GEOD-44001.processed.1.zip	49.6	4	IB1	0	testing
GSM1076626	SAMPLE 286	cervical cancer	5713384026_B	IB1	55.07	4	Homo sapiens	EFO	http://purl.obolibrary.org/obo/NCBITaxon_9606	0	P-GSE44001-2	ArrayExpress	GSM1076626 extract 1	total RNA	P-GSE44001-3	ArrayExpress	GSM1076626 LE 1	Cy3	P-GSE44001-4	ArrayExpress	GSM1076626	A-GEOD-14951	ArrayExpress	array assay	P-GSE44001-1	ArrayExpress	P-GSE44001-5	ArrayExpress	GSM1076626_sample_table.txt norm	GSM1076626_sample_table.txt	ftp://ftp.ebi.ac.uk/pub/databases/microarray/data/experiment/GEOD/E-GEOD-44001/E-GEOD-44001.processed.1.zip	55.07	4	IB1	0	training
GSM1076625	SAMPLE 285	cervical cancer	5713384026_A	IB1	55.4	4.5	Homo sapiens	EFO	http://purl.obolibrary.org/obo/NCBITaxon_9606	0	P-GSE44001-2	ArrayExpress	GSM1076625 extract 1	total RNA	P-GSE44001-3	ArrayExpress	GSM1076625 LE 1	Cy3	P-GSE44001-4	ArrayExpress	GSM1076625	A-GEOD-14951	ArrayExpress	array assay	P-GSE44001-1	ArrayExpress	P-GSE44001-5	ArrayExpress	GSM1076625_sample_table.txt norm	GSM1076625_sample_table.txt	ftp://ftp.ebi.ac.uk/pub/databases/microarray/data/experiment/GEOD/E-GEOD-44001/E-GEOD-44001.processed.1.zip	55.4	4.5	IB1	0	training
GSM1076624	SAMPLE 284	cervical cancer	5713384018_K	IB1	40.4	0.6	Homo sapiens	EFO	http://purl.obolibrary.org/obo/NCBITaxon_9606	0	P-GSE44001-2	ArrayExpress	GSM1076624 extract 1	total RNA	P-GSE44001-3	ArrayExpress	GSM1076624 LE 1	Cy3	P-GSE44001-4	ArrayExpress	GSM1076624	A-GEOD-14951	ArrayExpress	array assay	P-GSE44001-1	ArrayExpress	P-GSE44001-5	ArrayExpress	GSM1076624_sample_table.txt norm	GSM1076624_sample_table.txt	ftp://ftp.ebi.ac.uk/pub/databases/microarray/data/experiment/GEOD/E-GEOD-44001/E-GEOD-44001.processed.1.zip	40.4	0.6	IB1	0	training
GSM1076622	SAMPLE 282	cervical cancer	5713384018_I	IB1	11.5	3	Homo sapiens	EFO	http://purl.obolibrary.org/obo/NCBITaxon_9606	1	P-GSE44001-2	ArrayExpress	GSM1076622 extract 1	total RNA	P-GSE44001-3	ArrayExpress	GSM1076622 LE 1	Cy3	P-GSE44001-4	ArrayExpress	GSM1076622	A-GEOD-14951	ArrayExpress	array assay	P-GSE44001-1	ArrayExpress	P-GSE44001-5	ArrayExpress	GSM1076622_sample_table.txt norm	GSM1076622_sample_table.txt	ftp://ftp.ebi.ac.uk/pub/databases/microarray/data/experiment/GEOD/E-GEOD-44001/E-GEOD-44001.processed.1.zip	11.5	3	IB1	1	training
GSM1076620	SAMPLE 280	cervical cancer	5713384018_G	IB1	62.8	0	Homo sapiens	EFO	http://purl.obolibrary.org/obo/NCBITaxon_9606	0	P-GSE44001-2	ArrayExpress	GSM1076620 extract 1	total RNA	P-GSE44001-3	ArrayExpress	GSM1076620 LE 1	Cy3	P-GSE44001-4	ArrayExpress	GSM1076620	A-GEOD-14951	ArrayExpress	array assay	P-GSE44001-1	ArrayExpress	P-GSE44001-5	ArrayExpress	GSM1076620_sample_table.txt norm	GSM1076620_sample_table.txt	ftp://ftp.ebi.ac.uk/pub/databases/microarray/data/experiment/GEOD/E-GEOD-44001/E-GEOD-44001.processed.1.zip	62.8	0	IB1	0	training
GSM1076619	SAMPLE 279	cervical cancer	5713384018_F	IB1	57.2	5.5	Homo sapiens	EFO	http://purl.obolibrary.org/obo/NCBITaxon_9606	0	P-GSE44001-2	ArrayExpress	GSM1076619 extract 1	total RNA	P-GSE44001-3	ArrayExpress	GSM1076619 LE 1	Cy3	P-GSE44001-4	ArrayExpress	GSM1076619	A-GEOD-14951	ArrayExpress	array assay	P-GSE44001-1	ArrayExpress	P-GSE44001-5	ArrayExpress	GSM1076619_sample_table.txt norm	GSM1076619_sample_table.txt	ftp://ftp.ebi.ac.uk/pub/databases/microarray/data/experiment/GEOD/E-GEOD-44001/E-GEOD-44001.processed.1.zip	57.2	5.5	IB1	0	training
GSM1076618	SAMPLE 278	cervical cancer	5713384018_E	IB1	66.83	2	Homo sapiens	EFO	http://purl.obolibrary.org/obo/NCBITaxon_9606	0	P-GSE44001-2	ArrayExpress	GSM1076618 extract 1	total RNA	P-GSE44001-3	ArrayExpress	GSM1076618 LE 1	Cy3	P-GSE44001-4	ArrayExpress	GSM1076618	A-GEOD-14951	ArrayExpress	array assay	P-GSE44001-1	ArrayExpress	P-GSE44001-5	ArrayExpress	GSM1076618_sample_table.txt norm	GSM1076618_sample_table.txt	ftp://ftp.ebi.ac.uk/pub/databases/microarray/data/experiment/GEOD/E-GEOD-44001/E-GEOD-44001.processed.1.zip	66.83	2	IB1	0	training
GSM1076617	SAMPLE 277	cervical cancer	5713384018_D	IB1	6.5	4	Homo sapiens	EFO	http://purl.obolibrary.org/obo/NCBITaxon_9606	1	P-GSE44001-2	ArrayExpress	GSM1076617 extract 1	total RNA	P-GSE44001-3	ArrayExpress	GSM1076617 LE 1	Cy3	P-GSE44001-4	ArrayExpress	GSM1076617	A-GEOD-14951	ArrayExpress	array assay	P-GSE44001-1	ArrayExpress	P-GSE44001-5	ArrayExpress	GSM1076617_sample_table.txt norm	GSM1076617_sample_table.txt	ftp://ftp.ebi.ac.uk/pub/databases/microarray/data/experiment/GEOD/E-GEOD-44001/E-GEOD-44001.processed.1.zip	6.5	4	IB1	1	training
GSM1076616	SAMPLE 276	cervical cancer	5713384018_C	IB1	25.73	5	Homo sapiens	EFO	http://purl.obolibrary.org/obo/NCBITaxon_9606	0	P-GSE44001-2	ArrayExpress	GSM1076616 extract 1	total RNA	P-GSE44001-3	ArrayExpress	GSM1076616 LE 1	Cy3	P-GSE44001-4	ArrayExpress	GSM1076616	A-GEOD-14951	ArrayExpress	array assay	P-GSE44001-1	ArrayExpress	P-GSE44001-5	ArrayExpress	GSM1076616_sample_table.txt norm	GSM1076616_sample_table.txt	ftp://ftp.ebi.ac.uk/pub/databases/microarray/data/experiment/GEOD/E-GEOD-44001/E-GEOD-44001.processed.1.zip	25.73	5	IB1	0	training
GSM1076615	SAMPLE 275	cervical cancer	5713384018_B	IB1	6.33	0.9	Homo sapiens	EFO	http://purl.obolibrary.org/obo/NCBITaxon_9606	0	P-GSE44001-2	ArrayExpress	GSM1076615 extract 1	total RNA	P-GSE44001-3	ArrayExpress	GSM1076615 LE 1	Cy3	P-GSE44001-4	ArrayExpress	GSM1076615	A-GEOD-14951	ArrayExpress	array assay	P-GSE44001-1	ArrayExpress	P-GSE44001-5	ArrayExpress	GSM1076615_sample_table.txt norm	GSM1076615_sample_table.txt	ftp://ftp.ebi.ac.uk/pub/databases/microarray/data/experiment/GEOD/E-GEOD-44001/E-GEOD-44001.processed.1.zip	6.33	0.9	IB1	0	testing
GSM1076614	SAMPLE 274	cervical cancer	5713384018_A	IB1	64.7	0	Homo sapiens	EFO	http://purl.obolibrary.org/obo/NCBITaxon_9606	0	P-GSE44001-2	ArrayExpress	GSM1076614 extract 1	total RNA	P-GSE44001-3	ArrayExpress	GSM1076614 LE 1	Cy3	P-GSE44001-4	ArrayExpress	GSM1076614	A-GEOD-14951	ArrayExpress	array assay	P-GSE44001-1	ArrayExpress	P-GSE44001-5	ArrayExpress	GSM1076614_sample_table.txt norm	GSM1076614_sample_table.txt	ftp://ftp.ebi.ac.uk/pub/databases/microarray/data/experiment/GEOD/E-GEOD-44001/E-GEOD-44001.processed.1.zip	64.7	0	IB1	0	testing
GSM1076613	SAMPLE 273	cervical cancer	5713384017_L	IB1	73	2	Homo sapiens	EFO	http://purl.obolibrary.org/obo/NCBITaxon_9606	0	P-GSE44001-2	ArrayExpress	GSM1076613 extract 1	total RNA	P-GSE44001-3	ArrayExpress	GSM1076613 LE 1	Cy3	P-GSE44001-4	ArrayExpress	GSM1076613	A-GEOD-14951	ArrayExpress	array assay	P-GSE44001-1	ArrayExpress	P-GSE44001-5	ArrayExpress	GSM1076613_sample_table.txt norm	GSM1076613_sample_table.txt	ftp://ftp.ebi.ac.uk/pub/databases/microarray/data/experiment/GEOD/E-GEOD-44001/E-GEOD-44001.processed.1.zip	73	2	IB1	0	testing
GSM1076611	SAMPLE 271	cervical cancer	5713384017_H	IB1	61.77	4.2	Homo sapiens	EFO	http://purl.obolibrary.org/obo/NCBITaxon_9606	1	P-GSE44001-2	ArrayExpress	GSM1076611 extract 1	total RNA	P-GSE44001-3	ArrayExpress	GSM1076611 LE 1	Cy3	P-GSE44001-4	ArrayExpress	GSM1076611	A-GEOD-14951	ArrayExpress	array assay	P-GSE44001-1	ArrayExpress	P-GSE44001-5	ArrayExpress	GSM1076611_sample_table.txt norm	GSM1076611_sample_table.txt	ftp://ftp.ebi.ac.uk/pub/databases/microarray/data/experiment/GEOD/E-GEOD-44001/E-GEOD-44001.processed.1.zip	61.77	4.2	IB1	1	testing
GSM1076610	SAMPLE 270	cervical cancer	5713384017_G	IB1	71.73	0	Homo sapiens	EFO	http://purl.obolibrary.org/obo/NCBITaxon_9606	0	P-GSE44001-2	ArrayExpress	GSM1076610 extract 1	total RNA	P-GSE44001-3	ArrayExpress	GSM1076610 LE 1	Cy3	P-GSE44001-4	ArrayExpress	GSM1076610	A-GEOD-14951	ArrayExpress	array assay	P-GSE44001-1	ArrayExpress	P-GSE44001-5	ArrayExpress	GSM1076610_sample_table.txt norm	GSM1076610_sample_table.txt	ftp://ftp.ebi.ac.uk/pub/databases/microarray/data/experiment/GEOD/E-GEOD-44001/E-GEOD-44001.processed.1.zip	71.73	0	IB1	0	training
GSM1076608	SAMPLE 268	cervical cancer	5713384017_E	IB1	60.1	4.8	Homo sapiens	EFO	http://purl.obolibrary.org/obo/NCBITaxon_9606	0	P-GSE44001-2	ArrayExpress	GSM1076608 extract 1	total RNA	P-GSE44001-3	ArrayExpress	GSM1076608 LE 1	Cy3	P-GSE44001-4	ArrayExpress	GSM1076608	A-GEOD-14951	ArrayExpress	array assay	P-GSE44001-1	ArrayExpress	P-GSE44001-5	ArrayExpress	GSM1076608_sample_table.txt norm	GSM1076608_sample_table.txt	ftp://ftp.ebi.ac.uk/pub/databases/microarray/data/experiment/GEOD/E-GEOD-44001/E-GEOD-44001.processed.1.zip	60.1	4.8	IB1	0	training
GSM1076607	SAMPLE 267	cervical cancer	5713384017_D	IB1	36.2	3	Homo sapiens	EFO	http://purl.obolibrary.org/obo/NCBITaxon_9606	1	P-GSE44001-2	ArrayExpress	GSM1076607 extract 1	total RNA	P-GSE44001-3	ArrayExpress	GSM1076607 LE 1	Cy3	P-GSE44001-4	ArrayExpress	GSM1076607	A-GEOD-14951	ArrayExpress	array assay	P-GSE44001-1	ArrayExpress	P-GSE44001-5	ArrayExpress	GSM1076607_sample_table.txt norm	GSM1076607_sample_table.txt	ftp://ftp.ebi.ac.uk/pub/databases/microarray/data/experiment/GEOD/E-GEOD-44001/E-GEOD-44001.processed.1.zip	36.2	3	IB1	1	testing
GSM1076605	SAMPLE 265	cervical cancer	5713384017_B	IB1	7.3	4.5	Homo sapiens	EFO	http://purl.obolibrary.org/obo/NCBITaxon_9606	1	P-GSE44001-2	ArrayExpress	GSM1076605 extract 1	total RNA	P-GSE44001-3	ArrayExpress	GSM1076605 LE 1	Cy3	P-GSE44001-4	ArrayExpress	GSM1076605	A-GEOD-14951	ArrayExpress	array assay	P-GSE44001-1	ArrayExpress	P-GSE44001-5	ArrayExpress	GSM1076605_sample_table.txt norm	GSM1076605_sample_table.txt	ftp://ftp.ebi.ac.uk/pub/databases/microarray/data/experiment/GEOD/E-GEOD-44001/E-GEOD-44001.processed.1.zip	7.3	4.5	IB1	1	training
GSM1076603	SAMPLE 263	cervical cancer	5713384016_L	IB1	68.47	3.2	Homo sapiens	EFO	http://purl.obolibrary.org/obo/NCBITaxon_9606	0	P-GSE44001-2	ArrayExpress	GSM1076603 extract 1	total RNA	P-GSE44001-3	ArrayExpress	GSM1076603 LE 1	Cy3	P-GSE44001-4	ArrayExpress	GSM1076603	A-GEOD-14951	ArrayExpress	array assay	P-GSE44001-1	ArrayExpress	P-GSE44001-5	ArrayExpress	GSM1076603_sample_table.txt norm	GSM1076603_sample_table.txt	ftp://ftp.ebi.ac.uk/pub/databases/microarray/data/experiment/GEOD/E-GEOD-44001/E-GEOD-44001.processed.1.zip	68.47	3.2	IB1	0	testing
GSM1076599	SAMPLE 259	cervical cancer	5713384016_G	IB1	86.33	1.7	Homo sapiens	EFO	http://purl.obolibrary.org/obo/NCBITaxon_9606	0	P-GSE44001-2	ArrayExpress	GSM1076599 extract 1	total RNA	P-GSE44001-3	ArrayExpress	GSM1076599 LE 1	Cy3	P-GSE44001-4	ArrayExpress	GSM1076599	A-GEOD-14951	ArrayExpress	array assay	P-GSE44001-1	ArrayExpress	P-GSE44001-5	ArrayExpress	GSM1076599_sample_table.txt norm	GSM1076599_sample_table.txt	ftp://ftp.ebi.ac.uk/pub/databases/microarray/data/experiment/GEOD/E-GEOD-44001/E-GEOD-44001.processed.1.zip	86.33	1.7	IB1	0	testing
GSM1076597	SAMPLE 257	cervical cancer	5713384016_E	IB1	84.4	5.5	Homo sapiens	EFO	http://purl.obolibrary.org/obo/NCBITaxon_9606	0	P-GSE44001-2	ArrayExpress	GSM1076597 extract 1	total RNA	P-GSE44001-3	ArrayExpress	GSM1076597 LE 1	Cy3	P-GSE44001-4	ArrayExpress	GSM1076597	A-GEOD-14951	ArrayExpress	array assay	P-GSE44001-1	ArrayExpress	P-GSE44001-5	ArrayExpress	GSM1076597_sample_table.txt norm	GSM1076597_sample_table.txt	ftp://ftp.ebi.ac.uk/pub/databases/microarray/data/experiment/GEOD/E-GEOD-44001/E-GEOD-44001.processed.1.zip	84.4	5.5	IB1	0	training
GSM1076596	SAMPLE 256	cervical cancer	5713384016_D	IB1	80.37	2.5	Homo sapiens	EFO	http://purl.obolibrary.org/obo/NCBITaxon_9606	0	P-GSE44001-2	ArrayExpress	GSM1076596 extract 1	total RNA	P-GSE44001-3	ArrayExpress	GSM1076596 LE 1	Cy3	P-GSE44001-4	ArrayExpress	GSM1076596	A-GEOD-14951	ArrayExpress	array assay	P-GSE44001-1	ArrayExpress	P-GSE44001-5	ArrayExpress	GSM1076596_sample_table.txt norm	GSM1076596_sample_table.txt	ftp://ftp.ebi.ac.uk/pub/databases/microarray/data/experiment/GEOD/E-GEOD-44001/E-GEOD-44001.processed.1.zip	80.37	2.5	IB1	0	testing
GSM1076595	SAMPLE 255	cervical cancer	5713384016_C	IB1	76.17	2.7	Homo sapiens	EFO	http://purl.obolibrary.org/obo/NCBITaxon_9606	0	P-GSE44001-2	ArrayExpress	GSM1076595 extract 1	total RNA	P-GSE44001-3	ArrayExpress	GSM1076595 LE 1	Cy3	P-GSE44001-4	ArrayExpress	GSM1076595	A-GEOD-14951	ArrayExpress	array assay	P-GSE44001-1	ArrayExpress	P-GSE44001-5	ArrayExpress	GSM1076595_sample_table.txt norm	GSM1076595_sample_table.txt	ftp://ftp.ebi.ac.uk/pub/databases/microarray/data/experiment/GEOD/E-GEOD-44001/E-GEOD-44001.processed.1.zip	76.17	2.7	IB1	0	training
GSM1076594	SAMPLE 254	cervical cancer	5713384016_B	IB1	33.1	2.5	Homo sapiens	EFO	http://purl.obolibrary.org/obo/NCBITaxon_9606	1	P-GSE44001-2	ArrayExpress	GSM1076594 extract 1	total RNA	P-GSE44001-3	ArrayExpress	GSM1076594 LE 1	Cy3	P-GSE44001-4	ArrayExpress	GSM1076594	A-GEOD-14951	ArrayExpress	array assay	P-GSE44001-1	ArrayExpress	P-GSE44001-5	ArrayExpress	GSM1076594_sample_table.txt norm	GSM1076594_sample_table.txt	ftp://ftp.ebi.ac.uk/pub/databases/microarray/data/experiment/GEOD/E-GEOD-44001/E-GEOD-44001.processed.1.zip	33.1	2.5	IB1	1	training
GSM1076593	SAMPLE 253	cervical cancer	5713384012_L	IB1	60.47	1.2	Homo sapiens	EFO	http://purl.obolibrary.org/obo/NCBITaxon_9606	0	P-GSE44001-2	ArrayExpress	GSM1076593 extract 1	total RNA	P-GSE44001-3	ArrayExpress	GSM1076593 LE 1	Cy3	P-GSE44001-4	ArrayExpress	GSM1076593	A-GEOD-14951	ArrayExpress	array assay	P-GSE44001-1	ArrayExpress	P-GSE44001-5	ArrayExpress	GSM1076593_sample_table.txt norm	GSM1076593_sample_table.txt	ftp://ftp.ebi.ac.uk/pub/databases/microarray/data/experiment/GEOD/E-GEOD-44001/E-GEOD-44001.processed.1.zip	60.47	1.2	IB1	0	testing
GSM1076592	SAMPLE 252	cervical cancer	5713384012_K	IB1	92.83	4	Homo sapiens	EFO	http://purl.obolibrary.org/obo/NCBITaxon_9606	0	P-GSE44001-2	ArrayExpress	GSM1076592 extract 1	total RNA	P-GSE44001-3	ArrayExpress	GSM1076592 LE 1	Cy3	P-GSE44001-4	ArrayExpress	GSM1076592	A-GEOD-14951	ArrayExpress	array assay	P-GSE44001-1	ArrayExpress	P-GSE44001-5	ArrayExpress	GSM1076592_sample_table.txt norm	GSM1076592_sample_table.txt	ftp://ftp.ebi.ac.uk/pub/databases/microarray/data/experiment/GEOD/E-GEOD-44001/E-GEOD-44001.processed.1.zip	92.83	4	IB1	0	testing
GSM1076591	SAMPLE 251	cervical cancer	5713384012_J	IB1	99.87	3	Homo sapiens	EFO	http://purl.obolibrary.org/obo/NCBITaxon_9606	0	P-GSE44001-2	ArrayExpress	GSM1076591 extract 1	total RNA	P-GSE44001-3	ArrayExpress	GSM1076591 LE 1	Cy3	P-GSE44001-4	ArrayExpress	GSM1076591	A-GEOD-14951	ArrayExpress	array assay	P-GSE44001-1	ArrayExpress	P-GSE44001-5	ArrayExpress	GSM1076591_sample_table.txt norm	GSM1076591_sample_table.txt	ftp://ftp.ebi.ac.uk/pub/databases/microarray/data/experiment/GEOD/E-GEOD-44001/E-GEOD-44001.processed.1.zip	99.87	3	IB1	0	training
GSM1076588	SAMPLE 248	cervical cancer	5713384012_D	IB1	94.9	3	Homo sapiens	EFO	http://purl.obolibrary.org/obo/NCBITaxon_9606	0	P-GSE44001-2	ArrayExpress	GSM1076588 extract 1	total RNA	P-GSE44001-3	ArrayExpress	GSM1076588 LE 1	Cy3	P-GSE44001-4	ArrayExpress	GSM1076588	A-GEOD-14951	ArrayExpress	array assay	P-GSE44001-1	ArrayExpress	P-GSE44001-5	ArrayExpress	GSM1076588_sample_table.txt norm	GSM1076588_sample_table.txt	ftp://ftp.ebi.ac.uk/pub/databases/microarray/data/experiment/GEOD/E-GEOD-44001/E-GEOD-44001.processed.1.zip	94.9	3	IB1	0	training
GSM1076587	SAMPLE 247	cervical cancer	5713384012_C	IB1	87.53	4.5	Homo sapiens	EFO	http://purl.obolibrary.org/obo/NCBITaxon_9606	0	P-GSE44001-2	ArrayExpress	GSM1076587 extract 1	total RNA	P-GSE44001-3	ArrayExpress	GSM1076587 LE 1	Cy3	P-GSE44001-4	ArrayExpress	GSM1076587	A-GEOD-14951	ArrayExpress	array assay	P-GSE44001-1	ArrayExpress	P-GSE44001-5	ArrayExpress	GSM1076587_sample_table.txt norm	GSM1076587_sample_table.txt	ftp://ftp.ebi.ac.uk/pub/databases/microarray/data/experiment/GEOD/E-GEOD-44001/E-GEOD-44001.processed.1.zip	87.53	4.5	IB1	0	training
GSM1076586	SAMPLE 246	cervical cancer	5713384012_B	IB1	30.77	4.6	Homo sapiens	EFO	http://purl.obolibrary.org/obo/NCBITaxon_9606	0	P-GSE44001-2	ArrayExpress	GSM1076586 extract 1	total RNA	P-GSE44001-3	ArrayExpress	GSM1076586 LE 1	Cy3	P-GSE44001-4	ArrayExpress	GSM1076586	A-GEOD-14951	ArrayExpress	array assay	P-GSE44001-1	ArrayExpress	P-GSE44001-5	ArrayExpress	GSM1076586_sample_table.txt norm	GSM1076586_sample_table.txt	ftp://ftp.ebi.ac.uk/pub/databases/microarray/data/experiment/GEOD/E-GEOD-44001/E-GEOD-44001.processed.1.zip	30.77	4.6	IB1	0	testing
GSM1076585	SAMPLE 245	cervical cancer	5713384012_A	IB1	1.4	1	Homo sapiens	EFO	http://purl.obolibrary.org/obo/NCBITaxon_9606	0	P-GSE44001-2	ArrayExpress	GSM1076585 extract 1	total RNA	P-GSE44001-3	ArrayExpress	GSM1076585 LE 1	Cy3	P-GSE44001-4	ArrayExpress	GSM1076585	A-GEOD-14951	ArrayExpress	array assay	P-GSE44001-1	ArrayExpress	P-GSE44001-5	ArrayExpress	GSM1076585_sample_table.txt norm	GSM1076585_sample_table.txt	ftp://ftp.ebi.ac.uk/pub/databases/microarray/data/experiment/GEOD/E-GEOD-44001/E-GEOD-44001.processed.1.zip	1.4	1	IB1	0	training
GSM1076584	SAMPLE 244	cervical cancer	5713384045_L	IB1	23.57	4.5	Homo sapiens	EFO	http://purl.obolibrary.org/obo/NCBITaxon_9606	0	P-GSE44001-2	ArrayExpress	GSM1076584 extract 1	total RNA	P-GSE44001-3	ArrayExpress	GSM1076584 LE 1	Cy3	P-GSE44001-4	ArrayExpress	GSM1076584	A-GEOD-14951	ArrayExpress	array assay	P-GSE44001-1	ArrayExpress	P-GSE44001-5	ArrayExpress	GSM1076584_sample_table.txt norm	GSM1076584_sample_table.txt	ftp://ftp.ebi.ac.uk/pub/databases/microarray/data/experiment/GEOD/E-GEOD-44001/E-GEOD-44001.processed.1.zip	23.57	4.5	IB1	0	training
GSM1076583	SAMPLE 243	cervical cancer	5713384045_J	IB1	41.73	2.7	Homo sapiens	EFO	http://purl.obolibrary.org/obo/NCBITaxon_9606	0	P-GSE44001-2	ArrayExpress	GSM1076583 extract 1	total RNA	P-GSE44001-3	ArrayExpress	GSM1076583 LE 1	Cy3	P-GSE44001-4	ArrayExpress	GSM1076583	A-GEOD-14951	ArrayExpress	array assay	P-GSE44001-1	ArrayExpress	P-GSE44001-5	ArrayExpress	GSM1076583_sample_table.txt norm	GSM1076583_sample_table.txt	ftp://ftp.ebi.ac.uk/pub/databases/microarray/data/experiment/GEOD/E-GEOD-44001/E-GEOD-44001.processed.1.zip	41.73	2.7	IB1	0	training
GSM1076581	SAMPLE 241	cervical cancer	5713384045_H	IB1	48.57	1.2	Homo sapiens	EFO	http://purl.obolibrary.org/obo/NCBITaxon_9606	0	P-GSE44001-2	ArrayExpress	GSM1076581 extract 1	total RNA	P-GSE44001-3	ArrayExpress	GSM1076581 LE 1	Cy3	P-GSE44001-4	ArrayExpress	GSM1076581	A-GEOD-14951	ArrayExpress	array assay	P-GSE44001-1	ArrayExpress	P-GSE44001-5	ArrayExpress	GSM1076581_sample_table.txt norm	GSM1076581_sample_table.txt	ftp://ftp.ebi.ac.uk/pub/databases/microarray/data/experiment/GEOD/E-GEOD-44001/E-GEOD-44001.processed.1.zip	48.57	1.2	IB1	0	training
GSM1076580	SAMPLE 240	cervical cancer	5713384045_G	IB1	54	0.8	Homo sapiens	EFO	http://purl.obolibrary.org/obo/NCBITaxon_9606	0	P-GSE44001-2	ArrayExpress	GSM1076580 extract 1	total RNA	P-GSE44001-3	ArrayExpress	GSM1076580 LE 1	Cy3	P-GSE44001-4	ArrayExpress	GSM1076580	A-GEOD-14951	ArrayExpress	array assay	P-GSE44001-1	ArrayExpress	P-GSE44001-5	ArrayExpress	GSM1076580_sample_table.txt norm	GSM1076580_sample_table.txt	ftp://ftp.ebi.ac.uk/pub/databases/microarray/data/experiment/GEOD/E-GEOD-44001/E-GEOD-44001.processed.1.zip	54	0.8	IB1	0	training
GSM1076579	SAMPLE 239	cervical cancer	5713384045_F	IB1	57.47	3.2	Homo sapiens	EFO	http://purl.obolibrary.org/obo/NCBITaxon_9606	0	P-GSE44001-2	ArrayExpress	GSM1076579 extract 1	total RNA	P-GSE44001-3	ArrayExpress	GSM1076579 LE 1	Cy3	P-GSE44001-4	ArrayExpress	GSM1076579	A-GEOD-14951	ArrayExpress	array assay	P-GSE44001-1	ArrayExpress	P-GSE44001-5	ArrayExpress	GSM1076579_sample_table.txt norm	GSM1076579_sample_table.txt	ftp://ftp.ebi.ac.uk/pub/databases/microarray/data/experiment/GEOD/E-GEOD-44001/E-GEOD-44001.processed.1.zip	57.47	3.2	IB1	0	training
GSM1076578	SAMPLE 238	cervical cancer	5713384045_D	IB1	26.6	1.4	Homo sapiens	EFO	http://purl.obolibrary.org/obo/NCBITaxon_9606	0	P-GSE44001-2	ArrayExpress	GSM1076578 extract 1	total RNA	P-GSE44001-3	ArrayExpress	GSM1076578 LE 1	Cy3	P-GSE44001-4	ArrayExpress	GSM1076578	A-GEOD-14951	ArrayExpress	array assay	P-GSE44001-1	ArrayExpress	P-GSE44001-5	ArrayExpress	GSM1076578_sample_table.txt norm	GSM1076578_sample_table.txt	ftp://ftp.ebi.ac.uk/pub/databases/microarray/data/experiment/GEOD/E-GEOD-44001/E-GEOD-44001.processed.1.zip	26.6	1.4	IB1	0	training
GSM1076577	SAMPLE 237	cervical cancer	5713384045_C	IB1	63.63	3	Homo sapiens	EFO	http://purl.obolibrary.org/obo/NCBITaxon_9606	0	P-GSE44001-2	ArrayExpress	GSM1076577 extract 1	total RNA	P-GSE44001-3	ArrayExpress	GSM1076577 LE 1	Cy3	P-GSE44001-4	ArrayExpress	GSM1076577	A-GEOD-14951	ArrayExpress	array assay	P-GSE44001-1	ArrayExpress	P-GSE44001-5	ArrayExpress	GSM1076577_sample_table.txt norm	GSM1076577_sample_table.txt	ftp://ftp.ebi.ac.uk/pub/databases/microarray/data/experiment/GEOD/E-GEOD-44001/E-GEOD-44001.processed.1.zip	63.63	3	IB1	0	training
GSM1076576	SAMPLE 236	cervical cancer	5713384045_B	IB1	65.27	2.5	Homo sapiens	EFO	http://purl.obolibrary.org/obo/NCBITaxon_9606	0	P-GSE44001-2	ArrayExpress	GSM1076576 extract 1	total RNA	P-GSE44001-3	ArrayExpress	GSM1076576 LE 1	Cy3	P-GSE44001-4	ArrayExpress	GSM1076576	A-GEOD-14951	ArrayExpress	array assay	P-GSE44001-1	ArrayExpress	P-GSE44001-5	ArrayExpress	GSM1076576_sample_table.txt norm	GSM1076576_sample_table.txt	ftp://ftp.ebi.ac.uk/pub/databases/microarray/data/experiment/GEOD/E-GEOD-44001/E-GEOD-44001.processed.1.zip	65.27	2.5	IB1	0	training
GSM1076575	SAMPLE 235	cervical cancer	5713384045_A	IB1	52.47	3.5	Homo sapiens	EFO	http://purl.obolibrary.org/obo/NCBITaxon_9606	0	P-GSE44001-2	ArrayExpress	GSM1076575 extract 1	total RNA	P-GSE44001-3	ArrayExpress	GSM1076575 LE 1	Cy3	P-GSE44001-4	ArrayExpress	GSM1076575	A-GEOD-14951	ArrayExpress	array assay	P-GSE44001-1	ArrayExpress	P-GSE44001-5	ArrayExpress	GSM1076575_sample_table.txt norm	GSM1076575_sample_table.txt	ftp://ftp.ebi.ac.uk/pub/databases/microarray/data/experiment/GEOD/E-GEOD-44001/E-GEOD-44001.processed.1.zip	52.47	3.5	IB1	0	training
GSM1076571	SAMPLE 231	cervical cancer	5713384044_D	IB1	50	3.8	Homo sapiens	EFO	http://purl.obolibrary.org/obo/NCBITaxon_9606	0	P-GSE44001-2	ArrayExpress	GSM1076571 extract 1	total RNA	P-GSE44001-3	ArrayExpress	GSM1076571 LE 1	Cy3	P-GSE44001-4	ArrayExpress	GSM1076571	A-GEOD-14951	ArrayExpress	array assay	P-GSE44001-1	ArrayExpress	P-GSE44001-5	ArrayExpress	GSM1076571_sample_table.txt norm	GSM1076571_sample_table.txt	ftp://ftp.ebi.ac.uk/pub/databases/microarray/data/experiment/GEOD/E-GEOD-44001/E-GEOD-44001.processed.1.zip	50	3.8	IB1	0	testing
GSM1076567	SAMPLE 227	cervical cancer	5713384020_F	IB1	36.6	0.4	Homo sapiens	EFO	http://purl.obolibrary.org/obo/NCBITaxon_9606	0	P-GSE44001-2	ArrayExpress	GSM1076567 extract 1	total RNA	P-GSE44001-3	ArrayExpress	GSM1076567 LE 1	Cy3	P-GSE44001-4	ArrayExpress	GSM1076567	A-GEOD-14951	ArrayExpress	array assay	P-GSE44001-1	ArrayExpress	P-GSE44001-5	ArrayExpress	GSM1076567_sample_table.txt norm	GSM1076567_sample_table.txt	ftp://ftp.ebi.ac.uk/pub/databases/microarray/data/experiment/GEOD/E-GEOD-44001/E-GEOD-44001.processed.1.zip	36.6	0.4	IB1	0	testing
GSM1076566	SAMPLE 226	cervical cancer	5713384020_E	IB1	13.37	2.5	Homo sapiens	EFO	http://purl.obolibrary.org/obo/NCBITaxon_9606	1	P-GSE44001-2	ArrayExpress	GSM1076566 extract 1	total RNA	P-GSE44001-3	ArrayExpress	GSM1076566 LE 1	Cy3	P-GSE44001-4	ArrayExpress	GSM1076566	A-GEOD-14951	ArrayExpress	array assay	P-GSE44001-1	ArrayExpress	P-GSE44001-5	ArrayExpress	GSM1076566_sample_table.txt norm	GSM1076566_sample_table.txt	ftp://ftp.ebi.ac.uk/pub/databases/microarray/data/experiment/GEOD/E-GEOD-44001/E-GEOD-44001.processed.1.zip	13.37	2.5	IB1	1	training
GSM1076565	SAMPLE 225	cervical cancer	5713384020_D	IB1	36.9	2.2	Homo sapiens	EFO	http://purl.obolibrary.org/obo/NCBITaxon_9606	0	P-GSE44001-2	ArrayExpress	GSM1076565 extract 1	total RNA	P-GSE44001-3	ArrayExpress	GSM1076565 LE 1	Cy3	P-GSE44001-4	ArrayExpress	GSM1076565	A-GEOD-14951	ArrayExpress	array assay	P-GSE44001-1	ArrayExpress	P-GSE44001-5	ArrayExpress	GSM1076565_sample_table.txt norm	GSM1076565_sample_table.txt	ftp://ftp.ebi.ac.uk/pub/databases/microarray/data/experiment/GEOD/E-GEOD-44001/E-GEOD-44001.processed.1.zip	36.9	2.2	IB1	0	training
GSM1076564	SAMPLE 224	cervical cancer	5713384020_C	IB1	37.43	2.5	Homo sapiens	EFO	http://purl.obolibrary.org/obo/NCBITaxon_9606	0	P-GSE44001-2	ArrayExpress	GSM1076564 extract 1	total RNA	P-GSE44001-3	ArrayExpress	GSM1076564 LE 1	Cy3	P-GSE44001-4	ArrayExpress	GSM1076564	A-GEOD-14951	ArrayExpress	array assay	P-GSE44001-1	ArrayExpress	P-GSE44001-5	ArrayExpress	GSM1076564_sample_table.txt norm	GSM1076564_sample_table.txt	ftp://ftp.ebi.ac.uk/pub/databases/microarray/data/experiment/GEOD/E-GEOD-44001/E-GEOD-44001.processed.1.zip	37.43	2.5	IB1	0	training
GSM1076563	SAMPLE 223	cervical cancer	5713384020_A	IB1	44.33	4	Homo sapiens	EFO	http://purl.obolibrary.org/obo/NCBITaxon_9606	0	P-GSE44001-2	ArrayExpress	GSM1076563 extract 1	total RNA	P-GSE44001-3	ArrayExpress	GSM1076563 LE 1	Cy3	P-GSE44001-4	ArrayExpress	GSM1076563	A-GEOD-14951	ArrayExpress	array assay	P-GSE44001-1	ArrayExpress	P-GSE44001-5	ArrayExpress	GSM1076563_sample_table.txt norm	GSM1076563_sample_table.txt	ftp://ftp.ebi.ac.uk/pub/databases/microarray/data/experiment/GEOD/E-GEOD-44001/E-GEOD-44001.processed.1.zip	44.33	4	IB1	0	training
GSM1076562	SAMPLE 222	cervical cancer	5713384019_L	IB1	38.5	2.1	Homo sapiens	EFO	http://purl.obolibrary.org/obo/NCBITaxon_9606	0	P-GSE44001-2	ArrayExpress	GSM1076562 extract 1	total RNA	P-GSE44001-3	ArrayExpress	GSM1076562 LE 1	Cy3	P-GSE44001-4	ArrayExpress	GSM1076562	A-GEOD-14951	ArrayExpress	array assay	P-GSE44001-1	ArrayExpress	P-GSE44001-5	ArrayExpress	GSM1076562_sample_table.txt norm	GSM1076562_sample_table.txt	ftp://ftp.ebi.ac.uk/pub/databases/microarray/data/experiment/GEOD/E-GEOD-44001/E-GEOD-44001.processed.1.zip	38.5	2.1	IB1	0	testing
GSM1076561	SAMPLE 221	cervical cancer	5713384019_I	IB1	60.43	3	Homo sapiens	EFO	http://purl.obolibrary.org/obo/NCBITaxon_9606	0	P-GSE44001-2	ArrayExpress	GSM1076561 extract 1	total RNA	P-GSE44001-3	ArrayExpress	GSM1076561 LE 1	Cy3	P-GSE44001-4	ArrayExpress	GSM1076561	A-GEOD-14951	ArrayExpress	array assay	P-GSE44001-1	ArrayExpress	P-GSE44001-5	ArrayExpress	GSM1076561_sample_table.txt norm	GSM1076561_sample_table.txt	ftp://ftp.ebi.ac.uk/pub/databases/microarray/data/experiment/GEOD/E-GEOD-44001/E-GEOD-44001.processed.1.zip	60.43	3	IB1	0	training
GSM1076560	SAMPLE 220	cervical cancer	5713384019_H	IB1	68.17	1.3	Homo sapiens	EFO	http://purl.obolibrary.org/obo/NCBITaxon_9606	0	P-GSE44001-2	ArrayExpress	GSM1076560 extract 1	total RNA	P-GSE44001-3	ArrayExpress	GSM1076560 LE 1	Cy3	P-GSE44001-4	ArrayExpress	GSM1076560	A-GEOD-14951	ArrayExpress	array assay	P-GSE44001-1	ArrayExpress	P-GSE44001-5	ArrayExpress	GSM1076560_sample_table.txt norm	GSM1076560_sample_table.txt	ftp://ftp.ebi.ac.uk/pub/databases/microarray/data/experiment/GEOD/E-GEOD-44001/E-GEOD-44001.processed.1.zip	68.17	1.3	IB1	0	training
GSM1076558	SAMPLE 218	cervical cancer	5713384019_C	IB1	12.4	0.9	Homo sapiens	EFO	http://purl.obolibrary.org/obo/NCBITaxon_9606	0	P-GSE44001-2	ArrayExpress	GSM1076558 extract 1	total RNA	P-GSE44001-3	ArrayExpress	GSM1076558 LE 1	Cy3	P-GSE44001-4	ArrayExpress	GSM1076558	A-GEOD-14951	ArrayExpress	array assay	P-GSE44001-1	ArrayExpress	P-GSE44001-5	ArrayExpress	GSM1076558_sample_table.txt norm	GSM1076558_sample_table.txt	ftp://ftp.ebi.ac.uk/pub/databases/microarray/data/experiment/GEOD/E-GEOD-44001/E-GEOD-44001.processed.1.zip	12.4	0.9	IB1	0	testing
GSM1076557	SAMPLE 217	cervical cancer	5713384019_B	IB1	35.7	5	Homo sapiens	EFO	http://purl.obolibrary.org/obo/NCBITaxon_9606	0	P-GSE44001-2	ArrayExpress	GSM1076557 extract 1	total RNA	P-GSE44001-3	ArrayExpress	GSM1076557 LE 1	Cy3	P-GSE44001-4	ArrayExpress	GSM1076557	A-GEOD-14951	ArrayExpress	array assay	P-GSE44001-1	ArrayExpress	P-GSE44001-5	ArrayExpress	GSM1076557_sample_table.txt norm	GSM1076557_sample_table.txt	ftp://ftp.ebi.ac.uk/pub/databases/microarray/data/experiment/GEOD/E-GEOD-44001/E-GEOD-44001.processed.1.zip	35.7	5	IB1	0	training
GSM1076556	SAMPLE 216	cervical cancer	5713384015_L	IB1	63.27	2.5	Homo sapiens	EFO	http://purl.obolibrary.org/obo/NCBITaxon_9606	0	P-GSE44001-2	ArrayExpress	GSM1076556 extract 1	total RNA	P-GSE44001-3	ArrayExpress	GSM1076556 LE 1	Cy3	P-GSE44001-4	ArrayExpress	GSM1076556	A-GEOD-14951	ArrayExpress	array assay	P-GSE44001-1	ArrayExpress	P-GSE44001-5	ArrayExpress	GSM1076556_sample_table.txt norm	GSM1076556_sample_table.txt	ftp://ftp.ebi.ac.uk/pub/databases/microarray/data/experiment/GEOD/E-GEOD-44001/E-GEOD-44001.processed.1.zip	63.27	2.5	IB1	0	testing
GSM1076554	SAMPLE 214	cervical cancer	5713384015_B	IB1	41.27	3	Homo sapiens	EFO	http://purl.obolibrary.org/obo/NCBITaxon_9606	0	P-GSE44001-2	ArrayExpress	GSM1076554 extract 1	total RNA	P-GSE44001-3	ArrayExpress	GSM1076554 LE 1	Cy3	P-GSE44001-4	ArrayExpress	GSM1076554	A-GEOD-14951	ArrayExpress	array assay	P-GSE44001-1	ArrayExpress	P-GSE44001-5	ArrayExpress	GSM1076554_sample_table.txt norm	GSM1076554_sample_table.txt	ftp://ftp.ebi.ac.uk/pub/databases/microarray/data/experiment/GEOD/E-GEOD-44001/E-GEOD-44001.processed.1.zip	41.27	3	IB1	0	testing
GSM1076553	SAMPLE 213	cervical cancer	5713384015_A	IB1	16.2	4.5	Homo sapiens	EFO	http://purl.obolibrary.org/obo/NCBITaxon_9606	0	P-GSE44001-2	ArrayExpress	GSM1076553 extract 1	total RNA	P-GSE44001-3	ArrayExpress	GSM1076553 LE 1	Cy3	P-GSE44001-4	ArrayExpress	GSM1076553	A-GEOD-14951	ArrayExpress	array assay	P-GSE44001-1	ArrayExpress	P-GSE44001-5	ArrayExpress	GSM1076553_sample_table.txt norm	GSM1076553_sample_table.txt	ftp://ftp.ebi.ac.uk/pub/databases/microarray/data/experiment/GEOD/E-GEOD-44001/E-GEOD-44001.processed.1.zip	16.2	4.5	IB1	0	testing
GSM1076552	SAMPLE 212	cervical cancer	5713384013_L	IB1	52	2.7	Homo sapiens	EFO	http://purl.obolibrary.org/obo/NCBITaxon_9606	1	P-GSE44001-2	ArrayExpress	GSM1076552 extract 1	total RNA	P-GSE44001-3	ArrayExpress	GSM1076552 LE 1	Cy3	P-GSE44001-4	ArrayExpress	GSM1076552	A-GEOD-14951	ArrayExpress	array assay	P-GSE44001-1	ArrayExpress	P-GSE44001-5	ArrayExpress	GSM1076552_sample_table.txt norm	GSM1076552_sample_table.txt	ftp://ftp.ebi.ac.uk/pub/databases/microarray/data/experiment/GEOD/E-GEOD-44001/E-GEOD-44001.processed.1.zip	52	2.7	IB1	1	testing
GSM1076551	SAMPLE 211	cervical cancer	5713384013_K	IB1	34.07	1.8	Homo sapiens	EFO	http://purl.obolibrary.org/obo/NCBITaxon_9606	0	P-GSE44001-2	ArrayExpress	GSM1076551 extract 1	total RNA	P-GSE44001-3	ArrayExpress	GSM1076551 LE 1	Cy3	P-GSE44001-4	ArrayExpress	GSM1076551	A-GEOD-14951	ArrayExpress	array assay	P-GSE44001-1	ArrayExpress	P-GSE44001-5	ArrayExpress	GSM1076551_sample_table.txt norm	GSM1076551_sample_table.txt	ftp://ftp.ebi.ac.uk/pub/databases/microarray/data/experiment/GEOD/E-GEOD-44001/E-GEOD-44001.processed.1.zip	34.07	1.8	IB1	0	testing
GSM1076550	SAMPLE 210	cervical cancer	5713384013_J	IB1	72.9	2.5	Homo sapiens	EFO	http://purl.obolibrary.org/obo/NCBITaxon_9606	0	P-GSE44001-2	ArrayExpress	GSM1076550 extract 1	total RNA	P-GSE44001-3	ArrayExpress	GSM1076550 LE 1	Cy3	P-GSE44001-4	ArrayExpress	GSM1076550	A-GEOD-14951	ArrayExpress	array assay	P-GSE44001-1	ArrayExpress	P-GSE44001-5	ArrayExpress	GSM1076550_sample_table.txt norm	GSM1076550_sample_table.txt	ftp://ftp.ebi.ac.uk/pub/databases/microarray/data/experiment/GEOD/E-GEOD-44001/E-GEOD-44001.processed.1.zip	72.9	2.5	IB1	0	testing
GSM1076549	SAMPLE 209	cervical cancer	5713384013_I	IB1	69.7	2.5	Homo sapiens	EFO	http://purl.obolibrary.org/obo/NCBITaxon_9606	0	P-GSE44001-2	ArrayExpress	GSM1076549 extract 1	total RNA	P-GSE44001-3	ArrayExpress	GSM1076549 LE 1	Cy3	P-GSE44001-4	ArrayExpress	GSM1076549	A-GEOD-14951	ArrayExpress	array assay	P-GSE44001-1	ArrayExpress	P-GSE44001-5	ArrayExpress	GSM1076549_sample_table.txt norm	GSM1076549_sample_table.txt	ftp://ftp.ebi.ac.uk/pub/databases/microarray/data/experiment/GEOD/E-GEOD-44001/E-GEOD-44001.processed.1.zip	69.7	2.5	IB1	0	training
GSM1076548	SAMPLE 208	cervical cancer	5713384013_F	IB1	82.67	2.8	Homo sapiens	EFO	http://purl.obolibrary.org/obo/NCBITaxon_9606	0	P-GSE44001-2	ArrayExpress	GSM1076548 extract 1	total RNA	P-GSE44001-3	ArrayExpress	GSM1076548 LE 1	Cy3	P-GSE44001-4	ArrayExpress	GSM1076548	A-GEOD-14951	ArrayExpress	array assay	P-GSE44001-1	ArrayExpress	P-GSE44001-5	ArrayExpress	GSM1076548_sample_table.txt norm	GSM1076548_sample_table.txt	ftp://ftp.ebi.ac.uk/pub/databases/microarray/data/experiment/GEOD/E-GEOD-44001/E-GEOD-44001.processed.1.zip	82.67	2.8	IB1	0	training
GSM1076546	SAMPLE 206	cervical cancer	5713384013_C	IB1	30.53	3.5	Homo sapiens	EFO	http://purl.obolibrary.org/obo/NCBITaxon_9606	0	P-GSE44001-2	ArrayExpress	GSM1076546 extract 1	total RNA	P-GSE44001-3	ArrayExpress	GSM1076546 LE 1	Cy3	P-GSE44001-4	ArrayExpress	GSM1076546	A-GEOD-14951	ArrayExpress	array assay	P-GSE44001-1	ArrayExpress	P-GSE44001-5	ArrayExpress	GSM1076546_sample_table.txt norm	GSM1076546_sample_table.txt	ftp://ftp.ebi.ac.uk/pub/databases/microarray/data/experiment/GEOD/E-GEOD-44001/E-GEOD-44001.processed.1.zip	30.53	3.5	IB1	0	training
GSM1076545	SAMPLE 205	cervical cancer	5713384013_B	IB1	5.87	3	Homo sapiens	EFO	http://purl.obolibrary.org/obo/NCBITaxon_9606	0	P-GSE44001-2	ArrayExpress	GSM1076545 extract 1	total RNA	P-GSE44001-3	ArrayExpress	GSM1076545 LE 1	Cy3	P-GSE44001-4	ArrayExpress	GSM1076545	A-GEOD-14951	ArrayExpress	array assay	P-GSE44001-1	ArrayExpress	P-GSE44001-5	ArrayExpress	GSM1076545_sample_table.txt norm	GSM1076545_sample_table.txt	ftp://ftp.ebi.ac.uk/pub/databases/microarray/data/experiment/GEOD/E-GEOD-44001/E-GEOD-44001.processed.1.zip	5.87	3	IB1	0	training
GSM1076544	SAMPLE 204	cervical cancer	5713384005_L	IB1	85.6	1.8	Homo sapiens	EFO	http://purl.obolibrary.org/obo/NCBITaxon_9606	0	P-GSE44001-2	ArrayExpress	GSM1076544 extract 1	total RNA	P-GSE44001-3	ArrayExpress	GSM1076544 LE 1	Cy3	P-GSE44001-4	ArrayExpress	GSM1076544	A-GEOD-14951	ArrayExpress	array assay	P-GSE44001-1	ArrayExpress	P-GSE44001-5	ArrayExpress	GSM1076544_sample_table.txt norm	GSM1076544_sample_table.txt	ftp://ftp.ebi.ac.uk/pub/databases/microarray/data/experiment/GEOD/E-GEOD-44001/E-GEOD-44001.processed.1.zip	85.6	1.8	IB1	0	training
GSM1076542	SAMPLE 202	cervical cancer	5713384005_A	IB1	71.2	3.2	Homo sapiens	EFO	http://purl.obolibrary.org/obo/NCBITaxon_9606	0	P-GSE44001-2	ArrayExpress	GSM1076542 extract 1	total RNA	P-GSE44001-3	ArrayExpress	GSM1076542 LE 1	Cy3	P-GSE44001-4	ArrayExpress	GSM1076542	A-GEOD-14951	ArrayExpress	array assay	P-GSE44001-1	ArrayExpress	P-GSE44001-5	ArrayExpress	GSM1076542_sample_table.txt norm	GSM1076542_sample_table.txt	ftp://ftp.ebi.ac.uk/pub/databases/microarray/data/experiment/GEOD/E-GEOD-44001/E-GEOD-44001.processed.1.zip	71.2	3.2	IB1	0	training
GSM1076541	SAMPLE 201	cervical cancer	5713384057_K	IB1	25.5	2.2	Homo sapiens	EFO	http://purl.obolibrary.org/obo/NCBITaxon_9606	0	P-GSE44001-2	ArrayExpress	GSM1076541 extract 1	total RNA	P-GSE44001-3	ArrayExpress	GSM1076541 LE 1	Cy3	P-GSE44001-4	ArrayExpress	GSM1076541	A-GEOD-14951	ArrayExpress	array assay	P-GSE44001-1	ArrayExpress	P-GSE44001-5	ArrayExpress	GSM1076541_sample_table.txt norm	GSM1076541_sample_table.txt	ftp://ftp.ebi.ac.uk/pub/databases/microarray/data/experiment/GEOD/E-GEOD-44001/E-GEOD-44001.processed.1.zip	25.5	2.2	IB1	0	training
GSM1076539	SAMPLE 199	cervical cancer	5713384057_H	IB1	32.67	7.5	Homo sapiens	EFO	http://purl.obolibrary.org/obo/NCBITaxon_9606	0	P-GSE44001-2	ArrayExpress	GSM1076539 extract 1	total RNA	P-GSE44001-3	ArrayExpress	GSM1076539 LE 1	Cy3	P-GSE44001-4	ArrayExpress	GSM1076539	A-GEOD-14951	ArrayExpress	array assay	P-GSE44001-1	ArrayExpress	P-GSE44001-5	ArrayExpress	GSM1076539_sample_table.txt norm	GSM1076539_sample_table.txt	ftp://ftp.ebi.ac.uk/pub/databases/microarray/data/experiment/GEOD/E-GEOD-44001/E-GEOD-44001.processed.1.zip	32.67	7.5	IB1	0	training
GSM1076536	SAMPLE 196	cervical cancer	5713384047_K	IB1	35.73	1.9	Homo sapiens	EFO	http://purl.obolibrary.org/obo/NCBITaxon_9606	0	P-GSE44001-2	ArrayExpress	GSM1076536 extract 1	total RNA	P-GSE44001-3	ArrayExpress	GSM1076536 LE 1	Cy3	P-GSE44001-4	ArrayExpress	GSM1076536	A-GEOD-14951	ArrayExpress	array assay	P-GSE44001-1	ArrayExpress	P-GSE44001-5	ArrayExpress	GSM1076536_sample_table.txt norm	GSM1076536_sample_table.txt	ftp://ftp.ebi.ac.uk/pub/databases/microarray/data/experiment/GEOD/E-GEOD-44001/E-GEOD-44001.processed.1.zip	35.73	1.9	IB1	0	testing
GSM1076535	SAMPLE 195	cervical cancer	5713384047_J	IB1	34.83	2.8	Homo sapiens	EFO	http://purl.obolibrary.org/obo/NCBITaxon_9606	0	P-GSE44001-2	ArrayExpress	GSM1076535 extract 1	total RNA	P-GSE44001-3	ArrayExpress	GSM1076535 LE 1	Cy3	P-GSE44001-4	ArrayExpress	GSM1076535	A-GEOD-14951	ArrayExpress	array assay	P-GSE44001-1	ArrayExpress	P-GSE44001-5	ArrayExpress	GSM1076535_sample_table.txt norm	GSM1076535_sample_table.txt	ftp://ftp.ebi.ac.uk/pub/databases/microarray/data/experiment/GEOD/E-GEOD-44001/E-GEOD-44001.processed.1.zip	34.83	2.8	IB1	0	training
GSM1076534	SAMPLE 194	cervical cancer	5713384047_I	IB1	36.87	1.2	Homo sapiens	EFO	http://purl.obolibrary.org/obo/NCBITaxon_9606	0	P-GSE44001-2	ArrayExpress	GSM1076534 extract 1	total RNA	P-GSE44001-3	ArrayExpress	GSM1076534 LE 1	Cy3	P-GSE44001-4	ArrayExpress	GSM1076534	A-GEOD-14951	ArrayExpress	array assay	P-GSE44001-1	ArrayExpress	P-GSE44001-5	ArrayExpress	GSM1076534_sample_table.txt norm	GSM1076534_sample_table.txt	ftp://ftp.ebi.ac.uk/pub/databases/microarray/data/experiment/GEOD/E-GEOD-44001/E-GEOD-44001.processed.1.zip	36.87	1.2	IB1	0	testing
GSM1076533	SAMPLE 193	cervical cancer	5713384047_H	IB1	36	4.3	Homo sapiens	EFO	http://purl.obolibrary.org/obo/NCBITaxon_9606	0	P-GSE44001-2	ArrayExpress	GSM1076533 extract 1	total RNA	P-GSE44001-3	ArrayExpress	GSM1076533 LE 1	Cy3	P-GSE44001-4	ArrayExpress	GSM1076533	A-GEOD-14951	ArrayExpress	array assay	P-GSE44001-1	ArrayExpress	P-GSE44001-5	ArrayExpress	GSM1076533_sample_table.txt norm	GSM1076533_sample_table.txt	ftp://ftp.ebi.ac.uk/pub/databases/microarray/data/experiment/GEOD/E-GEOD-44001/E-GEOD-44001.processed.1.zip	36	4.3	IB1	0	training
GSM1076532	SAMPLE 192	cervical cancer	5713384047_F	IB1	36.47	3.5	Homo sapiens	EFO	http://purl.obolibrary.org/obo/NCBITaxon_9606	0	P-GSE44001-2	ArrayExpress	GSM1076532 extract 1	total RNA	P-GSE44001-3	ArrayExpress	GSM1076532 LE 1	Cy3	P-GSE44001-4	ArrayExpress	GSM1076532	A-GEOD-14951	ArrayExpress	array assay	P-GSE44001-1	ArrayExpress	P-GSE44001-5	ArrayExpress	GSM1076532_sample_table.txt norm	GSM1076532_sample_table.txt	ftp://ftp.ebi.ac.uk/pub/databases/microarray/data/experiment/GEOD/E-GEOD-44001/E-GEOD-44001.processed.1.zip	36.47	3.5	IB1	0	training
GSM1076531	SAMPLE 191	cervical cancer	5713384047_D	IB1	38.07	2.2	Homo sapiens	EFO	http://purl.obolibrary.org/obo/NCBITaxon_9606	0	P-GSE44001-2	ArrayExpress	GSM1076531 extract 1	total RNA	P-GSE44001-3	ArrayExpress	GSM1076531 LE 1	Cy3	P-GSE44001-4	ArrayExpress	GSM1076531	A-GEOD-14951	ArrayExpress	array assay	P-GSE44001-1	ArrayExpress	P-GSE44001-5	ArrayExpress	GSM1076531_sample_table.txt norm	GSM1076531_sample_table.txt	ftp://ftp.ebi.ac.uk/pub/databases/microarray/data/experiment/GEOD/E-GEOD-44001/E-GEOD-44001.processed.1.zip	38.07	2.2	IB1	0	training
GSM1076529	SAMPLE 189	cervical cancer	5713384047_B	IB1	42.53	0	Homo sapiens	EFO	http://purl.obolibrary.org/obo/NCBITaxon_9606	0	P-GSE44001-2	ArrayExpress	GSM1076529 extract 1	total RNA	P-GSE44001-3	ArrayExpress	GSM1076529 LE 1	Cy3	P-GSE44001-4	ArrayExpress	GSM1076529	A-GEOD-14951	ArrayExpress	array assay	P-GSE44001-1	ArrayExpress	P-GSE44001-5	ArrayExpress	GSM1076529_sample_table.txt norm	GSM1076529_sample_table.txt	ftp://ftp.ebi.ac.uk/pub/databases/microarray/data/experiment/GEOD/E-GEOD-44001/E-GEOD-44001.processed.1.zip	42.53	0	IB1	0	training
GSM1076528	SAMPLE 188	cervical cancer	5713384047_A	IB1	39.3	4	Homo sapiens	EFO	http://purl.obolibrary.org/obo/NCBITaxon_9606	0	P-GSE44001-2	ArrayExpress	GSM1076528 extract 1	total RNA	P-GSE44001-3	ArrayExpress	GSM1076528 LE 1	Cy3	P-GSE44001-4	ArrayExpress	GSM1076528	A-GEOD-14951	ArrayExpress	array assay	P-GSE44001-1	ArrayExpress	P-GSE44001-5	ArrayExpress	GSM1076528_sample_table.txt norm	GSM1076528_sample_table.txt	ftp://ftp.ebi.ac.uk/pub/databases/microarray/data/experiment/GEOD/E-GEOD-44001/E-GEOD-44001.processed.1.zip	39.3	4	IB1	0	testing
GSM1076524	SAMPLE 184	cervical cancer	5713384046_G	IB1	44.17	3.8	Homo sapiens	EFO	http://purl.obolibrary.org/obo/NCBITaxon_9606	0	P-GSE44001-2	ArrayExpress	GSM1076524 extract 1	total RNA	P-GSE44001-3	ArrayExpress	GSM1076524 LE 1	Cy3	P-GSE44001-4	ArrayExpress	GSM1076524	A-GEOD-14951	ArrayExpress	array assay	P-GSE44001-1	ArrayExpress	P-GSE44001-5	ArrayExpress	GSM1076524_sample_table.txt norm	GSM1076524_sample_table.txt	ftp://ftp.ebi.ac.uk/pub/databases/microarray/data/experiment/GEOD/E-GEOD-44001/E-GEOD-44001.processed.1.zip	44.17	3.8	IB1	0	training
GSM1076523	SAMPLE 183	cervical cancer	5713384046_F	IB1	36.83	1.7	Homo sapiens	EFO	http://purl.obolibrary.org/obo/NCBITaxon_9606	0	P-GSE44001-2	ArrayExpress	GSM1076523 extract 1	total RNA	P-GSE44001-3	ArrayExpress	GSM1076523 LE 1	Cy3	P-GSE44001-4	ArrayExpress	GSM1076523	A-GEOD-14951	ArrayExpress	array assay	P-GSE44001-1	ArrayExpress	P-GSE44001-5	ArrayExpress	GSM1076523_sample_table.txt norm	GSM1076523_sample_table.txt	ftp://ftp.ebi.ac.uk/pub/databases/microarray/data/experiment/GEOD/E-GEOD-44001/E-GEOD-44001.processed.1.zip	36.83	1.7	IB1	0	training
GSM1076522	SAMPLE 182	cervical cancer	5713384046_E	IB1	2.57	2.5	Homo sapiens	EFO	http://purl.obolibrary.org/obo/NCBITaxon_9606	1	P-GSE44001-2	ArrayExpress	GSM1076522 extract 1	total RNA	P-GSE44001-3	ArrayExpress	GSM1076522 LE 1	Cy3	P-GSE44001-4	ArrayExpress	GSM1076522	A-GEOD-14951	ArrayExpress	array assay	P-GSE44001-1	ArrayExpress	P-GSE44001-5	ArrayExpress	GSM1076522_sample_table.txt norm	GSM1076522_sample_table.txt	ftp://ftp.ebi.ac.uk/pub/databases/microarray/data/experiment/GEOD/E-GEOD-44001/E-GEOD-44001.processed.1.zip	2.57	2.5	IB1	1	training
GSM1076521	SAMPLE 181	cervical cancer	5713384046_C	IB1	48.8	2.2	Homo sapiens	EFO	http://purl.obolibrary.org/obo/NCBITaxon_9606	0	P-GSE44001-2	ArrayExpress	GSM1076521 extract 1	total RNA	P-GSE44001-3	ArrayExpress	GSM1076521 LE 1	Cy3	P-GSE44001-4	ArrayExpress	GSM1076521	A-GEOD-14951	ArrayExpress	array assay	P-GSE44001-1	ArrayExpress	P-GSE44001-5	ArrayExpress	GSM1076521_sample_table.txt norm	GSM1076521_sample_table.txt	ftp://ftp.ebi.ac.uk/pub/databases/microarray/data/experiment/GEOD/E-GEOD-44001/E-GEOD-44001.processed.1.zip	48.8	2.2	IB1	0	testing
GSM1076520	SAMPLE 180	cervical cancer	5713384043_L	IB1	51.73	1.5	Homo sapiens	EFO	http://purl.obolibrary.org/obo/NCBITaxon_9606	0	P-GSE44001-2	ArrayExpress	GSM1076520 extract 1	total RNA	P-GSE44001-3	ArrayExpress	GSM1076520 LE 1	Cy3	P-GSE44001-4	ArrayExpress	GSM1076520	A-GEOD-14951	ArrayExpress	array assay	P-GSE44001-1	ArrayExpress	P-GSE44001-5	ArrayExpress	GSM1076520_sample_table.txt norm	GSM1076520_sample_table.txt	ftp://ftp.ebi.ac.uk/pub/databases/microarray/data/experiment/GEOD/E-GEOD-44001/E-GEOD-44001.processed.1.zip	51.73	1.5	IB1	0	training
GSM1076519	SAMPLE 179	cervical cancer	5713384043_K	IB1	28.8	3.2	Homo sapiens	EFO	http://purl.obolibrary.org/obo/NCBITaxon_9606	0	P-GSE44001-2	ArrayExpress	GSM1076519 extract 1	total RNA	P-GSE44001-3	ArrayExpress	GSM1076519 LE 1	Cy3	P-GSE44001-4	ArrayExpress	GSM1076519	A-GEOD-14951	ArrayExpress	array assay	P-GSE44001-1	ArrayExpress	P-GSE44001-5	ArrayExpress	GSM1076519_sample_table.txt norm	GSM1076519_sample_table.txt	ftp://ftp.ebi.ac.uk/pub/databases/microarray/data/experiment/GEOD/E-GEOD-44001/E-GEOD-44001.processed.1.zip	28.8	3.2	IB1	0	testing
GSM1076518	SAMPLE 178	cervical cancer	5713384043_J	IB1	53.33	3.9	Homo sapiens	EFO	http://purl.obolibrary.org/obo/NCBITaxon_9606	0	P-GSE44001-2	ArrayExpress	GSM1076518 extract 1	total RNA	P-GSE44001-3	ArrayExpress	GSM1076518 LE 1	Cy3	P-GSE44001-4	ArrayExpress	GSM1076518	A-GEOD-14951	ArrayExpress	array assay	P-GSE44001-1	ArrayExpress	P-GSE44001-5	ArrayExpress	GSM1076518_sample_table.txt norm	GSM1076518_sample_table.txt	ftp://ftp.ebi.ac.uk/pub/databases/microarray/data/experiment/GEOD/E-GEOD-44001/E-GEOD-44001.processed.1.zip	53.33	3.9	IB1	0	testing
GSM1076517	SAMPLE 177	cervical cancer	5713384043_I	IB1	51.4	2.7	Homo sapiens	EFO	http://purl.obolibrary.org/obo/NCBITaxon_9606	0	P-GSE44001-2	ArrayExpress	GSM1076517 extract 1	total RNA	P-GSE44001-3	ArrayExpress	GSM1076517 LE 1	Cy3	P-GSE44001-4	ArrayExpress	GSM1076517	A-GEOD-14951	ArrayExpress	array assay	P-GSE44001-1	ArrayExpress	P-GSE44001-5	ArrayExpress	GSM1076517_sample_table.txt norm	GSM1076517_sample_table.txt	ftp://ftp.ebi.ac.uk/pub/databases/microarray/data/experiment/GEOD/E-GEOD-44001/E-GEOD-44001.processed.1.zip	51.4	2.7	IB1	0	training
GSM1076516	SAMPLE 176	cervical cancer	5713384043_H	IB1	13.33	3.5	Homo sapiens	EFO	http://purl.obolibrary.org/obo/NCBITaxon_9606	0	P-GSE44001-2	ArrayExpress	GSM1076516 extract 1	total RNA	P-GSE44001-3	ArrayExpress	GSM1076516 LE 1	Cy3	P-GSE44001-4	ArrayExpress	GSM1076516	A-GEOD-14951	ArrayExpress	array assay	P-GSE44001-1	ArrayExpress	P-GSE44001-5	ArrayExpress	GSM1076516_sample_table.txt norm	GSM1076516_sample_table.txt	ftp://ftp.ebi.ac.uk/pub/databases/microarray/data/experiment/GEOD/E-GEOD-44001/E-GEOD-44001.processed.1.zip	13.33	3.5	IB1	0	training
GSM1076515	SAMPLE 175	cervical cancer	5713384043_G	IB1	3.63	4	Homo sapiens	EFO	http://purl.obolibrary.org/obo/NCBITaxon_9606	0	P-GSE44001-2	ArrayExpress	GSM1076515 extract 1	total RNA	P-GSE44001-3	ArrayExpress	GSM1076515 LE 1	Cy3	P-GSE44001-4	ArrayExpress	GSM1076515	A-GEOD-14951	ArrayExpress	array assay	P-GSE44001-1	ArrayExpress	P-GSE44001-5	ArrayExpress	GSM1076515_sample_table.txt norm	GSM1076515_sample_table.txt	ftp://ftp.ebi.ac.uk/pub/databases/microarray/data/experiment/GEOD/E-GEOD-44001/E-GEOD-44001.processed.1.zip	3.63	4	IB1	0	training
GSM1076514	SAMPLE 174	cervical cancer	5713384043_E	IB1	57.83	4	Homo sapiens	EFO	http://purl.obolibrary.org/obo/NCBITaxon_9606	0	P-GSE44001-2	ArrayExpress	GSM1076514 extract 1	total RNA	P-GSE44001-3	ArrayExpress	GSM1076514 LE 1	Cy3	P-GSE44001-4	ArrayExpress	GSM1076514	A-GEOD-14951	ArrayExpress	array assay	P-GSE44001-1	ArrayExpress	P-GSE44001-5	ArrayExpress	GSM1076514_sample_table.txt norm	GSM1076514_sample_table.txt	ftp://ftp.ebi.ac.uk/pub/databases/microarray/data/experiment/GEOD/E-GEOD-44001/E-GEOD-44001.processed.1.zip	57.83	4	IB1	0	training
GSM1076513	SAMPLE 173	cervical cancer	5713384043_D	IB1	59.7	2	Homo sapiens	EFO	http://purl.obolibrary.org/obo/NCBITaxon_9606	0	P-GSE44001-2	ArrayExpress	GSM1076513 extract 1	total RNA	P-GSE44001-3	ArrayExpress	GSM1076513 LE 1	Cy3	P-GSE44001-4	ArrayExpress	GSM1076513	A-GEOD-14951	ArrayExpress	array assay	P-GSE44001-1	ArrayExpress	P-GSE44001-5	ArrayExpress	GSM1076513_sample_table.txt norm	GSM1076513_sample_table.txt	ftp://ftp.ebi.ac.uk/pub/databases/microarray/data/experiment/GEOD/E-GEOD-44001/E-GEOD-44001.processed.1.zip	59.7	2	IB1	0	training
GSM1076511	SAMPLE 171	cervical cancer	5713384036_L	IB1	59.57	1.3	Homo sapiens	EFO	http://purl.obolibrary.org/obo/NCBITaxon_9606	0	P-GSE44001-2	ArrayExpress	GSM1076511 extract 1	total RNA	P-GSE44001-3	ArrayExpress	GSM1076511 LE 1	Cy3	P-GSE44001-4	ArrayExpress	GSM1076511	A-GEOD-14951	ArrayExpress	array assay	P-GSE44001-1	ArrayExpress	P-GSE44001-5	ArrayExpress	GSM1076511_sample_table.txt norm	GSM1076511_sample_table.txt	ftp://ftp.ebi.ac.uk/pub/databases/microarray/data/experiment/GEOD/E-GEOD-44001/E-GEOD-44001.processed.1.zip	59.57	1.3	IB1	0	training
GSM1076509	SAMPLE 169	cervical cancer	5713384036_J	IB1	63.27	0	Homo sapiens	EFO	http://purl.obolibrary.org/obo/NCBITaxon_9606	0	P-GSE44001-2	ArrayExpress	GSM1076509 extract 1	total RNA	P-GSE44001-3	ArrayExpress	GSM1076509 LE 1	Cy3	P-GSE44001-4	ArrayExpress	GSM1076509	A-GEOD-14951	ArrayExpress	array assay	P-GSE44001-1	ArrayExpress	P-GSE44001-5	ArrayExpress	GSM1076509_sample_table.txt norm	GSM1076509_sample_table.txt	ftp://ftp.ebi.ac.uk/pub/databases/microarray/data/experiment/GEOD/E-GEOD-44001/E-GEOD-44001.processed.1.zip	63.27	0	IB1	0	testing
GSM1076508	SAMPLE 168	cervical cancer	5713384036_I	IB1	20.87	2.5	Homo sapiens	EFO	http://purl.obolibrary.org/obo/NCBITaxon_9606	0	P-GSE44001-2	ArrayExpress	GSM1076508 extract 1	total RNA	P-GSE44001-3	ArrayExpress	GSM1076508 LE 1	Cy3	P-GSE44001-4	ArrayExpress	GSM1076508	A-GEOD-14951	ArrayExpress	array assay	P-GSE44001-1	ArrayExpress	P-GSE44001-5	ArrayExpress	GSM1076508_sample_table.txt norm	GSM1076508_sample_table.txt	ftp://ftp.ebi.ac.uk/pub/databases/microarray/data/experiment/GEOD/E-GEOD-44001/E-GEOD-44001.processed.1.zip	20.87	2.5	IB1	0	training
GSM1076507	SAMPLE 167	cervical cancer	5713384036_H	IB1	66.47	0	Homo sapiens	EFO	http://purl.obolibrary.org/obo/NCBITaxon_9606	0	P-GSE44001-2	ArrayExpress	GSM1076507 extract 1	total RNA	P-GSE44001-3	ArrayExpress	GSM1076507 LE 1	Cy3	P-GSE44001-4	ArrayExpress	GSM1076507	A-GEOD-14951	ArrayExpress	array assay	P-GSE44001-1	ArrayExpress	P-GSE44001-5	ArrayExpress	GSM1076507_sample_table.txt norm	GSM1076507_sample_table.txt	ftp://ftp.ebi.ac.uk/pub/databases/microarray/data/experiment/GEOD/E-GEOD-44001/E-GEOD-44001.processed.1.zip	66.47	0	IB1	0	training
GSM1076506	SAMPLE 166	cervical cancer	5713384036_G	IB1	68.63	4.2	Homo sapiens	EFO	http://purl.obolibrary.org/obo/NCBITaxon_9606	0	P-GSE44001-2	ArrayExpress	GSM1076506 extract 1	total RNA	P-GSE44001-3	ArrayExpress	GSM1076506 LE 1	Cy3	P-GSE44001-4	ArrayExpress	GSM1076506	A-GEOD-14951	ArrayExpress	array assay	P-GSE44001-1	ArrayExpress	P-GSE44001-5	ArrayExpress	GSM1076506_sample_table.txt norm	GSM1076506_sample_table.txt	ftp://ftp.ebi.ac.uk/pub/databases/microarray/data/experiment/GEOD/E-GEOD-44001/E-GEOD-44001.processed.1.zip	68.63	4.2	IB1	0	training
GSM1076505	SAMPLE 165	cervical cancer	5713384036_F	IB1	67.6	3.3	Homo sapiens	EFO	http://purl.obolibrary.org/obo/NCBITaxon_9606	0	P-GSE44001-2	ArrayExpress	GSM1076505 extract 1	total RNA	P-GSE44001-3	ArrayExpress	GSM1076505 LE 1	Cy3	P-GSE44001-4	ArrayExpress	GSM1076505	A-GEOD-14951	ArrayExpress	array assay	P-GSE44001-1	ArrayExpress	P-GSE44001-5	ArrayExpress	GSM1076505_sample_table.txt norm	GSM1076505_sample_table.txt	ftp://ftp.ebi.ac.uk/pub/databases/microarray/data/experiment/GEOD/E-GEOD-44001/E-GEOD-44001.processed.1.zip	67.6	3.3	IB1	0	testing
GSM1076504	SAMPLE 164	cervical cancer	5713384036_E	IB1	67.7	3	Homo sapiens	EFO	http://purl.obolibrary.org/obo/NCBITaxon_9606	0	P-GSE44001-2	ArrayExpress	GSM1076504 extract 1	total RNA	P-GSE44001-3	ArrayExpress	GSM1076504 LE 1	Cy3	P-GSE44001-4	ArrayExpress	GSM1076504	A-GEOD-14951	ArrayExpress	array assay	P-GSE44001-1	ArrayExpress	P-GSE44001-5	ArrayExpress	GSM1076504_sample_table.txt norm	GSM1076504_sample_table.txt	ftp://ftp.ebi.ac.uk/pub/databases/microarray/data/experiment/GEOD/E-GEOD-44001/E-GEOD-44001.processed.1.zip	67.7	3	IB1	0	training
GSM1076503	SAMPLE 163	cervical cancer	5713384036_D	IB1	57.33	0.9	Homo sapiens	EFO	http://purl.obolibrary.org/obo/NCBITaxon_9606	0	P-GSE44001-2	ArrayExpress	GSM1076503 extract 1	total RNA	P-GSE44001-3	ArrayExpress	GSM1076503 LE 1	Cy3	P-GSE44001-4	ArrayExpress	GSM1076503	A-GEOD-14951	ArrayExpress	array assay	P-GSE44001-1	ArrayExpress	P-GSE44001-5	ArrayExpress	GSM1076503_sample_table.txt norm	GSM1076503_sample_table.txt	ftp://ftp.ebi.ac.uk/pub/databases/microarray/data/experiment/GEOD/E-GEOD-44001/E-GEOD-44001.processed.1.zip	57.33	0.9	IB1	0	testing
GSM1076501	SAMPLE 161	cervical cancer	5713384036_B	IB1	37.4	4	Homo sapiens	EFO	http://purl.obolibrary.org/obo/NCBITaxon_9606	1	P-GSE44001-2	ArrayExpress	GSM1076501 extract 1	total RNA	P-GSE44001-3	ArrayExpress	GSM1076501 LE 1	Cy3	P-GSE44001-4	ArrayExpress	GSM1076501	A-GEOD-14951	ArrayExpress	array assay	P-GSE44001-1	ArrayExpress	P-GSE44001-5	ArrayExpress	GSM1076501_sample_table.txt norm	GSM1076501_sample_table.txt	ftp://ftp.ebi.ac.uk/pub/databases/microarray/data/experiment/GEOD/E-GEOD-44001/E-GEOD-44001.processed.1.zip	37.4	4	IB1	1	training
GSM1076499	SAMPLE 159	cervical cancer	5713384034_L	IB1	71.93	1.4	Homo sapiens	EFO	http://purl.obolibrary.org/obo/NCBITaxon_9606	0	P-GSE44001-2	ArrayExpress	GSM1076499 extract 1	total RNA	P-GSE44001-3	ArrayExpress	GSM1076499 LE 1	Cy3	P-GSE44001-4	ArrayExpress	GSM1076499	A-GEOD-14951	ArrayExpress	array assay	P-GSE44001-1	ArrayExpress	P-GSE44001-5	ArrayExpress	GSM1076499_sample_table.txt norm	GSM1076499_sample_table.txt	ftp://ftp.ebi.ac.uk/pub/databases/microarray/data/experiment/GEOD/E-GEOD-44001/E-GEOD-44001.processed.1.zip	71.93	1.4	IB1	0	training
GSM1076497	SAMPLE 157	cervical cancer	5713384034_J	IB1	42.3	0.5	Homo sapiens	EFO	http://purl.obolibrary.org/obo/NCBITaxon_9606	0	P-GSE44001-2	ArrayExpress	GSM1076497 extract 1	total RNA	P-GSE44001-3	ArrayExpress	GSM1076497 LE 1	Cy3	P-GSE44001-4	ArrayExpress	GSM1076497	A-GEOD-14951	ArrayExpress	array assay	P-GSE44001-1	ArrayExpress	P-GSE44001-5	ArrayExpress	GSM1076497_sample_table.txt norm	GSM1076497_sample_table.txt	ftp://ftp.ebi.ac.uk/pub/databases/microarray/data/experiment/GEOD/E-GEOD-44001/E-GEOD-44001.processed.1.zip	42.3	0.5	IB1	0	testing
GSM1076495	SAMPLE 155	cervical cancer	5713384034_F	IB1	61.13	1.7	Homo sapiens	EFO	http://purl.obolibrary.org/obo/NCBITaxon_9606	0	P-GSE44001-2	ArrayExpress	GSM1076495 extract 1	total RNA	P-GSE44001-3	ArrayExpress	GSM1076495 LE 1	Cy3	P-GSE44001-4	ArrayExpress	GSM1076495	A-GEOD-14951	ArrayExpress	array assay	P-GSE44001-1	ArrayExpress	P-GSE44001-5	ArrayExpress	GSM1076495_sample_table.txt norm	GSM1076495_sample_table.txt	ftp://ftp.ebi.ac.uk/pub/databases/microarray/data/experiment/GEOD/E-GEOD-44001/E-GEOD-44001.processed.1.zip	61.13	1.7	IB1	0	training
GSM1076494	SAMPLE 154	cervical cancer	5713384034_D	IB1	77.67	2	Homo sapiens	EFO	http://purl.obolibrary.org/obo/NCBITaxon_9606	0	P-GSE44001-2	ArrayExpress	GSM1076494 extract 1	total RNA	P-GSE44001-3	ArrayExpress	GSM1076494 LE 1	Cy3	P-GSE44001-4	ArrayExpress	GSM1076494	A-GEOD-14951	ArrayExpress	array assay	P-GSE44001-1	ArrayExpress	P-GSE44001-5	ArrayExpress	GSM1076494_sample_table.txt norm	GSM1076494_sample_table.txt	ftp://ftp.ebi.ac.uk/pub/databases/microarray/data/experiment/GEOD/E-GEOD-44001/E-GEOD-44001.processed.1.zip	77.67	2	IB1	0	training
GSM1076493	SAMPLE 153	cervical cancer	5713384034_C	IB1	86.5	2	Homo sapiens	EFO	http://purl.obolibrary.org/obo/NCBITaxon_9606	0	P-GSE44001-2	ArrayExpress	GSM1076493 extract 1	total RNA	P-GSE44001-3	ArrayExpress	GSM1076493 LE 1	Cy3	P-GSE44001-4	ArrayExpress	GSM1076493	A-GEOD-14951	ArrayExpress	array assay	P-GSE44001-1	ArrayExpress	P-GSE44001-5	ArrayExpress	GSM1076493_sample_table.txt norm	GSM1076493_sample_table.txt	ftp://ftp.ebi.ac.uk/pub/databases/microarray/data/experiment/GEOD/E-GEOD-44001/E-GEOD-44001.processed.1.zip	86.5	2	IB1	0	training
GSM1076492	SAMPLE 152	cervical cancer	5713384034_B	IB1	85	3	Homo sapiens	EFO	http://purl.obolibrary.org/obo/NCBITaxon_9606	0	P-GSE44001-2	ArrayExpress	GSM1076492 extract 1	total RNA	P-GSE44001-3	ArrayExpress	GSM1076492 LE 1	Cy3	P-GSE44001-4	ArrayExpress	GSM1076492	A-GEOD-14951	ArrayExpress	array assay	P-GSE44001-1	ArrayExpress	P-GSE44001-5	ArrayExpress	GSM1076492_sample_table.txt norm	GSM1076492_sample_table.txt	ftp://ftp.ebi.ac.uk/pub/databases/microarray/data/experiment/GEOD/E-GEOD-44001/E-GEOD-44001.processed.1.zip	85	3	IB1	0	testing
GSM1076490	SAMPLE 150	cervical cancer	5713317111_K	IB1	64.93	2.5	Homo sapiens	EFO	http://purl.obolibrary.org/obo/NCBITaxon_9606	0	P-GSE44001-2	ArrayExpress	GSM1076490 extract 1	total RNA	P-GSE44001-3	ArrayExpress	GSM1076490 LE 1	Cy3	P-GSE44001-4	ArrayExpress	GSM1076490	A-GEOD-14951	ArrayExpress	array assay	P-GSE44001-1	ArrayExpress	P-GSE44001-5	ArrayExpress	GSM1076490_sample_table.txt norm	GSM1076490_sample_table.txt	ftp://ftp.ebi.ac.uk/pub/databases/microarray/data/experiment/GEOD/E-GEOD-44001/E-GEOD-44001.processed.1.zip	64.93	2.5	IB1	0	testing
GSM1076488	SAMPLE 148	cervical cancer	5713317111_I	IB1	21.73	2.5	Homo sapiens	EFO	http://purl.obolibrary.org/obo/NCBITaxon_9606	0	P-GSE44001-2	ArrayExpress	GSM1076488 extract 1	total RNA	P-GSE44001-3	ArrayExpress	GSM1076488 LE 1	Cy3	P-GSE44001-4	ArrayExpress	GSM1076488	A-GEOD-14951	ArrayExpress	array assay	P-GSE44001-1	ArrayExpress	P-GSE44001-5	ArrayExpress	GSM1076488_sample_table.txt norm	GSM1076488_sample_table.txt	ftp://ftp.ebi.ac.uk/pub/databases/microarray/data/experiment/GEOD/E-GEOD-44001/E-GEOD-44001.processed.1.zip	21.73	2.5	IB1	0	training
GSM1076487	SAMPLE 147	cervical cancer	5713317111_G	IB1	93.67	3.3	Homo sapiens	EFO	http://purl.obolibrary.org/obo/NCBITaxon_9606	0	P-GSE44001-2	ArrayExpress	GSM1076487 extract 1	total RNA	P-GSE44001-3	ArrayExpress	GSM1076487 LE 1	Cy3	P-GSE44001-4	ArrayExpress	GSM1076487	A-GEOD-14951	ArrayExpress	array assay	P-GSE44001-1	ArrayExpress	P-GSE44001-5	ArrayExpress	GSM1076487_sample_table.txt norm	GSM1076487_sample_table.txt	ftp://ftp.ebi.ac.uk/pub/databases/microarray/data/experiment/GEOD/E-GEOD-44001/E-GEOD-44001.processed.1.zip	93.67	3.3	IB1	0	training
GSM1076485	SAMPLE 145	cervical cancer	5713317111_E	IB1	26.53	1.9	Homo sapiens	EFO	http://purl.obolibrary.org/obo/NCBITaxon_9606	0	P-GSE44001-2	ArrayExpress	GSM1076485 extract 1	total RNA	P-GSE44001-3	ArrayExpress	GSM1076485 LE 1	Cy3	P-GSE44001-4	ArrayExpress	GSM1076485	A-GEOD-14951	ArrayExpress	array assay	P-GSE44001-1	ArrayExpress	P-GSE44001-5	ArrayExpress	GSM1076485_sample_table.txt norm	GSM1076485_sample_table.txt	ftp://ftp.ebi.ac.uk/pub/databases/microarray/data/experiment/GEOD/E-GEOD-44001/E-GEOD-44001.processed.1.zip	26.53	1.9	IB1	0	training
GSM1076484	SAMPLE 144	cervical cancer	5713317111_D	IB1	7.4	3.5	Homo sapiens	EFO	http://purl.obolibrary.org/obo/NCBITaxon_9606	1	P-GSE44001-2	ArrayExpress	GSM1076484 extract 1	total RNA	P-GSE44001-3	ArrayExpress	GSM1076484 LE 1	Cy3	P-GSE44001-4	ArrayExpress	GSM1076484	A-GEOD-14951	ArrayExpress	array assay	P-GSE44001-1	ArrayExpress	P-GSE44001-5	ArrayExpress	GSM1076484_sample_table.txt norm	GSM1076484_sample_table.txt	ftp://ftp.ebi.ac.uk/pub/databases/microarray/data/experiment/GEOD/E-GEOD-44001/E-GEOD-44001.processed.1.zip	7.4	3.5	IB1	1	training
GSM1076483	SAMPLE 143	cervical cancer	5713317111_C	IB1	86.77	1.5	Homo sapiens	EFO	http://purl.obolibrary.org/obo/NCBITaxon_9606	0	P-GSE44001-2	ArrayExpress	GSM1076483 extract 1	total RNA	P-GSE44001-3	ArrayExpress	GSM1076483 LE 1	Cy3	P-GSE44001-4	ArrayExpress	GSM1076483	A-GEOD-14951	ArrayExpress	array assay	P-GSE44001-1	ArrayExpress	P-GSE44001-5	ArrayExpress	GSM1076483_sample_table.txt norm	GSM1076483_sample_table.txt	ftp://ftp.ebi.ac.uk/pub/databases/microarray/data/experiment/GEOD/E-GEOD-44001/E-GEOD-44001.processed.1.zip	86.77	1.5	IB1	0	training
GSM1076481	SAMPLE 141	cervical cancer	5713317044_L	IB1	30.2	4.5	Homo sapiens	EFO	http://purl.obolibrary.org/obo/NCBITaxon_9606	0	P-GSE44001-2	ArrayExpress	GSM1076481 extract 1	total RNA	P-GSE44001-3	ArrayExpress	GSM1076481 LE 1	Cy3	P-GSE44001-4	ArrayExpress	GSM1076481	A-GEOD-14951	ArrayExpress	array assay	P-GSE44001-1	ArrayExpress	P-GSE44001-5	ArrayExpress	GSM1076481_sample_table.txt norm	GSM1076481_sample_table.txt	ftp://ftp.ebi.ac.uk/pub/databases/microarray/data/experiment/GEOD/E-GEOD-44001/E-GEOD-44001.processed.1.zip	30.2	4.5	IB1	0	training
GSM1076480	SAMPLE 140	cervical cancer	5713317044_K	IB1	79.2	1	Homo sapiens	EFO	http://purl.obolibrary.org/obo/NCBITaxon_9606	0	P-GSE44001-2	ArrayExpress	GSM1076480 extract 1	total RNA	P-GSE44001-3	ArrayExpress	GSM1076480 LE 1	Cy3	P-GSE44001-4	ArrayExpress	GSM1076480	A-GEOD-14951	ArrayExpress	array assay	P-GSE44001-1	ArrayExpress	P-GSE44001-5	ArrayExpress	GSM1076480_sample_table.txt norm	GSM1076480_sample_table.txt	ftp://ftp.ebi.ac.uk/pub/databases/microarray/data/experiment/GEOD/E-GEOD-44001/E-GEOD-44001.processed.1.zip	79.2	1	IB1	0	training
GSM1076477	SAMPLE 137	cervical cancer	5713317044_G	IB1	92.87	2	Homo sapiens	EFO	http://purl.obolibrary.org/obo/NCBITaxon_9606	0	P-GSE44001-2	ArrayExpress	GSM1076477 extract 1	total RNA	P-GSE44001-3	ArrayExpress	GSM1076477 LE 1	Cy3	P-GSE44001-4	ArrayExpress	GSM1076477	A-GEOD-14951	ArrayExpress	array assay	P-GSE44001-1	ArrayExpress	P-GSE44001-5	ArrayExpress	GSM1076477_sample_table.txt norm	GSM1076477_sample_table.txt	ftp://ftp.ebi.ac.uk/pub/databases/microarray/data/experiment/GEOD/E-GEOD-44001/E-GEOD-44001.processed.1.zip	92.87	2	IB1	0	training
GSM1076476	SAMPLE 136	cervical cancer	5713317044_F	IB1	6.73	3.5	Homo sapiens	EFO	http://purl.obolibrary.org/obo/NCBITaxon_9606	0	P-GSE44001-2	ArrayExpress	GSM1076476 extract 1	total RNA	P-GSE44001-3	ArrayExpress	GSM1076476 LE 1	Cy3	P-GSE44001-4	ArrayExpress	GSM1076476	A-GEOD-14951	ArrayExpress	array assay	P-GSE44001-1	ArrayExpress	P-GSE44001-5	ArrayExpress	GSM1076476_sample_table.txt norm	GSM1076476_sample_table.txt	ftp://ftp.ebi.ac.uk/pub/databases/microarray/data/experiment/GEOD/E-GEOD-44001/E-GEOD-44001.processed.1.zip	6.73	3.5	IB1	0	testing
GSM1076475	SAMPLE 135	cervical cancer	5713317044_E	IB1	100.6	4.1	Homo sapiens	EFO	http://purl.obolibrary.org/obo/NCBITaxon_9606	0	P-GSE44001-2	ArrayExpress	GSM1076475 extract 1	total RNA	P-GSE44001-3	ArrayExpress	GSM1076475 LE 1	Cy3	P-GSE44001-4	ArrayExpress	GSM1076475	A-GEOD-14951	ArrayExpress	array assay	P-GSE44001-1	ArrayExpress	P-GSE44001-5	ArrayExpress	GSM1076475_sample_table.txt norm	GSM1076475_sample_table.txt	ftp://ftp.ebi.ac.uk/pub/databases/microarray/data/experiment/GEOD/E-GEOD-44001/E-GEOD-44001.processed.1.zip	100.6	4.1	IB1	0	training
GSM1076474	SAMPLE 134	cervical cancer	5713317044_D	IB1	85.87	3.5	Homo sapiens	EFO	http://purl.obolibrary.org/obo/NCBITaxon_9606	0	P-GSE44001-2	ArrayExpress	GSM1076474 extract 1	total RNA	P-GSE44001-3	ArrayExpress	GSM1076474 LE 1	Cy3	P-GSE44001-4	ArrayExpress	GSM1076474	A-GEOD-14951	ArrayExpress	array assay	P-GSE44001-1	ArrayExpress	P-GSE44001-5	ArrayExpress	GSM1076474_sample_table.txt norm	GSM1076474_sample_table.txt	ftp://ftp.ebi.ac.uk/pub/databases/microarray/data/experiment/GEOD/E-GEOD-44001/E-GEOD-44001.processed.1.zip	85.87	3.5	IB1	0	testing
GSM1076472	SAMPLE 132	cervical cancer	5713317044_B	IB1	67.17	3.2	Homo sapiens	EFO	http://purl.obolibrary.org/obo/NCBITaxon_9606	0	P-GSE44001-2	ArrayExpress	GSM1076472 extract 1	total RNA	P-GSE44001-3	ArrayExpress	GSM1076472 LE 1	Cy3	P-GSE44001-4	ArrayExpress	GSM1076472	A-GEOD-14951	ArrayExpress	array assay	P-GSE44001-1	ArrayExpress	P-GSE44001-5	ArrayExpress	GSM1076472_sample_table.txt norm	GSM1076472_sample_table.txt	ftp://ftp.ebi.ac.uk/pub/databases/microarray/data/experiment/GEOD/E-GEOD-44001/E-GEOD-44001.processed.1.zip	67.17	3.2	IB1	0	testing
GSM1076471	SAMPLE 131	cervical cancer	5713384056_K	IB1	35.67	5	Homo sapiens	EFO	http://purl.obolibrary.org/obo/NCBITaxon_9606	0	P-GSE44001-2	ArrayExpress	GSM1076471 extract 1	total RNA	P-GSE44001-3	ArrayExpress	GSM1076471 LE 1	Cy3	P-GSE44001-4	ArrayExpress	GSM1076471	A-GEOD-14951	ArrayExpress	array assay	P-GSE44001-1	ArrayExpress	P-GSE44001-5	ArrayExpress	GSM1076471_sample_table.txt norm	GSM1076471_sample_table.txt	ftp://ftp.ebi.ac.uk/pub/databases/microarray/data/experiment/GEOD/E-GEOD-44001/E-GEOD-44001.processed.1.zip	35.67	5	IB1	0	testing
GSM1076470	SAMPLE 130	cervical cancer	5713384056_J	IB1	38.7	1.5	Homo sapiens	EFO	http://purl.obolibrary.org/obo/NCBITaxon_9606	0	P-GSE44001-2	ArrayExpress	GSM1076470 extract 1	total RNA	P-GSE44001-3	ArrayExpress	GSM1076470 LE 1	Cy3	P-GSE44001-4	ArrayExpress	GSM1076470	A-GEOD-14951	ArrayExpress	array assay	P-GSE44001-1	ArrayExpress	P-GSE44001-5	ArrayExpress	GSM1076470_sample_table.txt norm	GSM1076470_sample_table.txt	ftp://ftp.ebi.ac.uk/pub/databases/microarray/data/experiment/GEOD/E-GEOD-44001/E-GEOD-44001.processed.1.zip	38.7	1.5	IB1	0	training
GSM1076468	SAMPLE 128	cervical cancer	5713384056_H	IB1	14.57	3.5	Homo sapiens	EFO	http://purl.obolibrary.org/obo/NCBITaxon_9606	0	P-GSE44001-2	ArrayExpress	GSM1076468 extract 1	total RNA	P-GSE44001-3	ArrayExpress	GSM1076468 LE 1	Cy3	P-GSE44001-4	ArrayExpress	GSM1076468	A-GEOD-14951	ArrayExpress	array assay	P-GSE44001-1	ArrayExpress	P-GSE44001-5	ArrayExpress	GSM1076468_sample_table.txt norm	GSM1076468_sample_table.txt	ftp://ftp.ebi.ac.uk/pub/databases/microarray/data/experiment/GEOD/E-GEOD-44001/E-GEOD-44001.processed.1.zip	14.57	3.5	IB1	0	training
GSM1076466	SAMPLE 126	cervical cancer	5713384056_F	IB1	7.43	4.5	Homo sapiens	EFO	http://purl.obolibrary.org/obo/NCBITaxon_9606	0	P-GSE44001-2	ArrayExpress	GSM1076466 extract 1	total RNA	P-GSE44001-3	ArrayExpress	GSM1076466 LE 1	Cy3	P-GSE44001-4	ArrayExpress	GSM1076466	A-GEOD-14951	ArrayExpress	array assay	P-GSE44001-1	ArrayExpress	P-GSE44001-5	ArrayExpress	GSM1076466_sample_table.txt norm	GSM1076466_sample_table.txt	ftp://ftp.ebi.ac.uk/pub/databases/microarray/data/experiment/GEOD/E-GEOD-44001/E-GEOD-44001.processed.1.zip	7.43	4.5	IB1	0	training
GSM1076465	SAMPLE 125	cervical cancer	5713384056_D	IB1	23.73	7	Homo sapiens	EFO	http://purl.obolibrary.org/obo/NCBITaxon_9606	0	P-GSE44001-2	ArrayExpress	GSM1076465 extract 1	total RNA	P-GSE44001-3	ArrayExpress	GSM1076465 LE 1	Cy3	P-GSE44001-4	ArrayExpress	GSM1076465	A-GEOD-14951	ArrayExpress	array assay	P-GSE44001-1	ArrayExpress	P-GSE44001-5	ArrayExpress	GSM1076465_sample_table.txt norm	GSM1076465_sample_table.txt	ftp://ftp.ebi.ac.uk/pub/databases/microarray/data/experiment/GEOD/E-GEOD-44001/E-GEOD-44001.processed.1.zip	23.73	7	IB1	0	testing
GSM1076464	SAMPLE 124	cervical cancer	5713384056_C	IB1	10.12	5	Homo sapiens	EFO	http://purl.obolibrary.org/obo/NCBITaxon_9606	0	P-GSE44001-2	ArrayExpress	GSM1076464 extract 1	total RNA	P-GSE44001-3	ArrayExpress	GSM1076464 LE 1	Cy3	P-GSE44001-4	ArrayExpress	GSM1076464	A-GEOD-14951	ArrayExpress	array assay	P-GSE44001-1	ArrayExpress	P-GSE44001-5	ArrayExpress	GSM1076464_sample_table.txt norm	GSM1076464_sample_table.txt	ftp://ftp.ebi.ac.uk/pub/databases/microarray/data/experiment/GEOD/E-GEOD-44001/E-GEOD-44001.processed.1.zip	10.12	5	IB1	0	training
GSM1076462	SAMPLE 122	cervical cancer	5713384055_L	IB1	15.87	3	Homo sapiens	EFO	http://purl.obolibrary.org/obo/NCBITaxon_9606	0	P-GSE44001-2	ArrayExpress	GSM1076462 extract 1	total RNA	P-GSE44001-3	ArrayExpress	GSM1076462 LE 1	Cy3	P-GSE44001-4	ArrayExpress	GSM1076462	A-GEOD-14951	ArrayExpress	array assay	P-GSE44001-1	ArrayExpress	P-GSE44001-5	ArrayExpress	GSM1076462_sample_table.txt norm	GSM1076462_sample_table.txt	ftp://ftp.ebi.ac.uk/pub/databases/microarray/data/experiment/GEOD/E-GEOD-44001/E-GEOD-44001.processed.1.zip	15.87	3	IB1	0	training
GSM1076461	SAMPLE 121	cervical cancer	5713384055_K	IB1	37.36	5.2	Homo sapiens	EFO	http://purl.obolibrary.org/obo/NCBITaxon_9606	0	P-GSE44001-2	ArrayExpress	GSM1076461 extract 1	total RNA	P-GSE44001-3	ArrayExpress	GSM1076461 LE 1	Cy3	P-GSE44001-4	ArrayExpress	GSM1076461	A-GEOD-14951	ArrayExpress	array assay	P-GSE44001-1	ArrayExpress	P-GSE44001-5	ArrayExpress	GSM1076461_sample_table.txt norm	GSM1076461_sample_table.txt	ftp://ftp.ebi.ac.uk/pub/databases/microarray/data/experiment/GEOD/E-GEOD-44001/E-GEOD-44001.processed.1.zip	37.36	5.2	IB1	0	training
GSM1076460	SAMPLE 120	cervical cancer	5713384055_J	IB1	31.23	1.1	Homo sapiens	EFO	http://purl.obolibrary.org/obo/NCBITaxon_9606	0	P-GSE44001-2	ArrayExpress	GSM1076460 extract 1	total RNA	P-GSE44001-3	ArrayExpress	GSM1076460 LE 1	Cy3	P-GSE44001-4	ArrayExpress	GSM1076460	A-GEOD-14951	ArrayExpress	array assay	P-GSE44001-1	ArrayExpress	P-GSE44001-5	ArrayExpress	GSM1076460_sample_table.txt norm	GSM1076460_sample_table.txt	ftp://ftp.ebi.ac.uk/pub/databases/microarray/data/experiment/GEOD/E-GEOD-44001/E-GEOD-44001.processed.1.zip	31.23	1.1	IB1	0	training
GSM1076459	SAMPLE 119	cervical cancer	5713384055_H	IB1	39.9	1.4	Homo sapiens	EFO	http://purl.obolibrary.org/obo/NCBITaxon_9606	0	P-GSE44001-2	ArrayExpress	GSM1076459 extract 1	total RNA	P-GSE44001-3	ArrayExpress	GSM1076459 LE 1	Cy3	P-GSE44001-4	ArrayExpress	GSM1076459	A-GEOD-14951	ArrayExpress	array assay	P-GSE44001-1	ArrayExpress	P-GSE44001-5	ArrayExpress	GSM1076459_sample_table.txt norm	GSM1076459_sample_table.txt	ftp://ftp.ebi.ac.uk/pub/databases/microarray/data/experiment/GEOD/E-GEOD-44001/E-GEOD-44001.processed.1.zip	39.9	1.4	IB1	0	training
GSM1076458	SAMPLE 118	cervical cancer	5713384055_G	IB1	33.77	2.3	Homo sapiens	EFO	http://purl.obolibrary.org/obo/NCBITaxon_9606	0	P-GSE44001-2	ArrayExpress	GSM1076458 extract 1	total RNA	P-GSE44001-3	ArrayExpress	GSM1076458 LE 1	Cy3	P-GSE44001-4	ArrayExpress	GSM1076458	A-GEOD-14951	ArrayExpress	array assay	P-GSE44001-1	ArrayExpress	P-GSE44001-5	ArrayExpress	GSM1076458_sample_table.txt norm	GSM1076458_sample_table.txt	ftp://ftp.ebi.ac.uk/pub/databases/microarray/data/experiment/GEOD/E-GEOD-44001/E-GEOD-44001.processed.1.zip	33.77	2.3	IB1	0	testing
GSM1076457	SAMPLE 117	cervical cancer	5713384055_F	IB1	11.87	5	Homo sapiens	EFO	http://purl.obolibrary.org/obo/NCBITaxon_9606	1	P-GSE44001-2	ArrayExpress	GSM1076457 extract 1	total RNA	P-GSE44001-3	ArrayExpress	GSM1076457 LE 1	Cy3	P-GSE44001-4	ArrayExpress	GSM1076457	A-GEOD-14951	ArrayExpress	array assay	P-GSE44001-1	ArrayExpress	P-GSE44001-5	ArrayExpress	GSM1076457_sample_table.txt norm	GSM1076457_sample_table.txt	ftp://ftp.ebi.ac.uk/pub/databases/microarray/data/experiment/GEOD/E-GEOD-44001/E-GEOD-44001.processed.1.zip	11.87	5	IB1	1	testing
GSM1076455	SAMPLE 115	cervical cancer	5713384055_C	IB1	37.47	2.7	Homo sapiens	EFO	http://purl.obolibrary.org/obo/NCBITaxon_9606	0	P-GSE44001-2	ArrayExpress	GSM1076455 extract 1	total RNA	P-GSE44001-3	ArrayExpress	GSM1076455 LE 1	Cy3	P-GSE44001-4	ArrayExpress	GSM1076455	A-GEOD-14951	ArrayExpress	array assay	P-GSE44001-1	ArrayExpress	P-GSE44001-5	ArrayExpress	GSM1076455_sample_table.txt norm	GSM1076455_sample_table.txt	ftp://ftp.ebi.ac.uk/pub/databases/microarray/data/experiment/GEOD/E-GEOD-44001/E-GEOD-44001.processed.1.zip	37.47	2.7	IB1	0	training
GSM1076454	SAMPLE 114	cervical cancer	5713384033_G	IB1	44.3	0.7	Homo sapiens	EFO	http://purl.obolibrary.org/obo/NCBITaxon_9606	0	P-GSE44001-2	ArrayExpress	GSM1076454 extract 1	total RNA	P-GSE44001-3	ArrayExpress	GSM1076454 LE 1	Cy3	P-GSE44001-4	ArrayExpress	GSM1076454	A-GEOD-14951	ArrayExpress	array assay	P-GSE44001-1	ArrayExpress	P-GSE44001-5	ArrayExpress	GSM1076454_sample_table.txt norm	GSM1076454_sample_table.txt	ftp://ftp.ebi.ac.uk/pub/databases/microarray/data/experiment/GEOD/E-GEOD-44001/E-GEOD-44001.processed.1.zip	44.3	0.7	IB1	0	testing
GSM1076453	SAMPLE 113	cervical cancer	5713384033_F	IB1	40.73	3.5	Homo sapiens	EFO	http://purl.obolibrary.org/obo/NCBITaxon_9606	0	P-GSE44001-2	ArrayExpress	GSM1076453 extract 1	total RNA	P-GSE44001-3	ArrayExpress	GSM1076453 LE 1	Cy3	P-GSE44001-4	ArrayExpress	GSM1076453	A-GEOD-14951	ArrayExpress	array assay	P-GSE44001-1	ArrayExpress	P-GSE44001-5	ArrayExpress	GSM1076453_sample_table.txt norm	GSM1076453_sample_table.txt	ftp://ftp.ebi.ac.uk/pub/databases/microarray/data/experiment/GEOD/E-GEOD-44001/E-GEOD-44001.processed.1.zip	40.73	3.5	IB1	0	training
GSM1076452	SAMPLE 112	cervical cancer	5713384033_D	IB1	47.47	3.5	Homo sapiens	EFO	http://purl.obolibrary.org/obo/NCBITaxon_9606	0	P-GSE44001-2	ArrayExpress	GSM1076452 extract 1	total RNA	P-GSE44001-3	ArrayExpress	GSM1076452 LE 1	Cy3	P-GSE44001-4	ArrayExpress	GSM1076452	A-GEOD-14951	ArrayExpress	array assay	P-GSE44001-1	ArrayExpress	P-GSE44001-5	ArrayExpress	GSM1076452_sample_table.txt norm	GSM1076452_sample_table.txt	ftp://ftp.ebi.ac.uk/pub/databases/microarray/data/experiment/GEOD/E-GEOD-44001/E-GEOD-44001.processed.1.zip	47.47	3.5	IB1	0	training
GSM1076451	SAMPLE 111	cervical cancer	5713384033_C	IB1	42.63	1.5	Homo sapiens	EFO	http://purl.obolibrary.org/obo/NCBITaxon_9606	0	P-GSE44001-2	ArrayExpress	GSM1076451 extract 1	total RNA	P-GSE44001-3	ArrayExpress	GSM1076451 LE 1	Cy3	P-GSE44001-4	ArrayExpress	GSM1076451	A-GEOD-14951	ArrayExpress	array assay	P-GSE44001-1	ArrayExpress	P-GSE44001-5	ArrayExpress	GSM1076451_sample_table.txt norm	GSM1076451_sample_table.txt	ftp://ftp.ebi.ac.uk/pub/databases/microarray/data/experiment/GEOD/E-GEOD-44001/E-GEOD-44001.processed.1.zip	42.63	1.5	IB1	0	training
GSM1076449	SAMPLE 109	cervical cancer	5713384031_J	IB1	32.63	1.2	Homo sapiens	EFO	http://purl.obolibrary.org/obo/NCBITaxon_9606	0	P-GSE44001-2	ArrayExpress	GSM1076449 extract 1	total RNA	P-GSE44001-3	ArrayExpress	GSM1076449 LE 1	Cy3	P-GSE44001-4	ArrayExpress	GSM1076449	A-GEOD-14951	ArrayExpress	array assay	P-GSE44001-1	ArrayExpress	P-GSE44001-5	ArrayExpress	GSM1076449_sample_table.txt norm	GSM1076449_sample_table.txt	ftp://ftp.ebi.ac.uk/pub/databases/microarray/data/experiment/GEOD/E-GEOD-44001/E-GEOD-44001.processed.1.zip	32.63	1.2	IB1	0	training
GSM1076448	SAMPLE 108	cervical cancer	5713384031_I	IB1	54.87	2.1	Homo sapiens	EFO	http://purl.obolibrary.org/obo/NCBITaxon_9606	0	P-GSE44001-2	ArrayExpress	GSM1076448 extract 1	total RNA	P-GSE44001-3	ArrayExpress	GSM1076448 LE 1	Cy3	P-GSE44001-4	ArrayExpress	GSM1076448	A-GEOD-14951	ArrayExpress	array assay	P-GSE44001-1	ArrayExpress	P-GSE44001-5	ArrayExpress	GSM1076448_sample_table.txt norm	GSM1076448_sample_table.txt	ftp://ftp.ebi.ac.uk/pub/databases/microarray/data/experiment/GEOD/E-GEOD-44001/E-GEOD-44001.processed.1.zip	54.87	2.1	IB1	0	training
GSM1076446	SAMPLE 106	cervical cancer	5713384031_F	IB1	51.13	0	Homo sapiens	EFO	http://purl.obolibrary.org/obo/NCBITaxon_9606	0	P-GSE44001-2	ArrayExpress	GSM1076446 extract 1	total RNA	P-GSE44001-3	ArrayExpress	GSM1076446 LE 1	Cy3	P-GSE44001-4	ArrayExpress	GSM1076446	A-GEOD-14951	ArrayExpress	array assay	P-GSE44001-1	ArrayExpress	P-GSE44001-5	ArrayExpress	GSM1076446_sample_table.txt norm	GSM1076446_sample_table.txt	ftp://ftp.ebi.ac.uk/pub/databases/microarray/data/experiment/GEOD/E-GEOD-44001/E-GEOD-44001.processed.1.zip	51.13	0	IB1	0	training
GSM1076445	SAMPLE 105	cervical cancer	5713384031_E	IB1	56	3	Homo sapiens	EFO	http://purl.obolibrary.org/obo/NCBITaxon_9606	0	P-GSE44001-2	ArrayExpress	GSM1076445 extract 1	total RNA	P-GSE44001-3	ArrayExpress	GSM1076445 LE 1	Cy3	P-GSE44001-4	ArrayExpress	GSM1076445	A-GEOD-14951	ArrayExpress	array assay	P-GSE44001-1	ArrayExpress	P-GSE44001-5	ArrayExpress	GSM1076445_sample_table.txt norm	GSM1076445_sample_table.txt	ftp://ftp.ebi.ac.uk/pub/databases/microarray/data/experiment/GEOD/E-GEOD-44001/E-GEOD-44001.processed.1.zip	56	3	IB1	0	training
GSM1076441	SAMPLE 101	cervical cancer	5713384011_L	IB1	60.83	4.5	Homo sapiens	EFO	http://purl.obolibrary.org/obo/NCBITaxon_9606	0	P-GSE44001-2	ArrayExpress	GSM1076441 extract 1	total RNA	P-GSE44001-3	ArrayExpress	GSM1076441 LE 1	Cy3	P-GSE44001-4	ArrayExpress	GSM1076441	A-GEOD-14951	ArrayExpress	array assay	P-GSE44001-1	ArrayExpress	P-GSE44001-5	ArrayExpress	GSM1076441_sample_table.txt norm	GSM1076441_sample_table.txt	ftp://ftp.ebi.ac.uk/pub/databases/microarray/data/experiment/GEOD/E-GEOD-44001/E-GEOD-44001.processed.1.zip	60.83	4.5	IB1	0	training
GSM1076440	SAMPLE 100	cervical cancer	5713384011_K	IB1	58.67	2.2	Homo sapiens	EFO	http://purl.obolibrary.org/obo/NCBITaxon_9606	0	P-GSE44001-2	ArrayExpress	GSM1076440 extract 1	total RNA	P-GSE44001-3	ArrayExpress	GSM1076440 LE 1	Cy3	P-GSE44001-4	ArrayExpress	GSM1076440	A-GEOD-14951	ArrayExpress	array assay	P-GSE44001-1	ArrayExpress	P-GSE44001-5	ArrayExpress	GSM1076440_sample_table.txt norm	GSM1076440_sample_table.txt	ftp://ftp.ebi.ac.uk/pub/databases/microarray/data/experiment/GEOD/E-GEOD-44001/E-GEOD-44001.processed.1.zip	58.67	2.2	IB1	0	training
GSM1076437	SAMPLE 97	cervical cancer	5713384011_H	IB1	36.83	1	Homo sapiens	EFO	http://purl.obolibrary.org/obo/NCBITaxon_9606	0	P-GSE44001-2	ArrayExpress	GSM1076437 extract 1	total RNA	P-GSE44001-3	ArrayExpress	GSM1076437 LE 1	Cy3	P-GSE44001-4	ArrayExpress	GSM1076437	A-GEOD-14951	ArrayExpress	array assay	P-GSE44001-1	ArrayExpress	P-GSE44001-5	ArrayExpress	GSM1076437_sample_table.txt norm	GSM1076437_sample_table.txt	ftp://ftp.ebi.ac.uk/pub/databases/microarray/data/experiment/GEOD/E-GEOD-44001/E-GEOD-44001.processed.1.zip	36.83	1	IB1	0	training
GSM1076436	SAMPLE 96	cervical cancer	5713384011_F	IB1	21.3	5	Homo sapiens	EFO	http://purl.obolibrary.org/obo/NCBITaxon_9606	1	P-GSE44001-2	ArrayExpress	GSM1076436 extract 1	total RNA	P-GSE44001-3	ArrayExpress	GSM1076436 LE 1	Cy3	P-GSE44001-4	ArrayExpress	GSM1076436	A-GEOD-14951	ArrayExpress	array assay	P-GSE44001-1	ArrayExpress	P-GSE44001-5	ArrayExpress	GSM1076436_sample_table.txt norm	GSM1076436_sample_table.txt	ftp://ftp.ebi.ac.uk/pub/databases/microarray/data/experiment/GEOD/E-GEOD-44001/E-GEOD-44001.processed.1.zip	21.3	5	IB1	1	training
GSM1076435	SAMPLE 95	cervical cancer	5713384011_E	IB1	54.63	2	Homo sapiens	EFO	http://purl.obolibrary.org/obo/NCBITaxon_9606	0	P-GSE44001-2	ArrayExpress	GSM1076435 extract 1	total RNA	P-GSE44001-3	ArrayExpress	GSM1076435 LE 1	Cy3	P-GSE44001-4	ArrayExpress	GSM1076435	A-GEOD-14951	ArrayExpress	array assay	P-GSE44001-1	ArrayExpress	P-GSE44001-5	ArrayExpress	GSM1076435_sample_table.txt norm	GSM1076435_sample_table.txt	ftp://ftp.ebi.ac.uk/pub/databases/microarray/data/experiment/GEOD/E-GEOD-44001/E-GEOD-44001.processed.1.zip	54.63	2	IB1	0	training
GSM1076434	SAMPLE 94	cervical cancer	5713384011_D	IB1	62.37	4.3	Homo sapiens	EFO	http://purl.obolibrary.org/obo/NCBITaxon_9606	0	P-GSE44001-2	ArrayExpress	GSM1076434 extract 1	total RNA	P-GSE44001-3	ArrayExpress	GSM1076434 LE 1	Cy3	P-GSE44001-4	ArrayExpress	GSM1076434	A-GEOD-14951	ArrayExpress	array assay	P-GSE44001-1	ArrayExpress	P-GSE44001-5	ArrayExpress	GSM1076434_sample_table.txt norm	GSM1076434_sample_table.txt	ftp://ftp.ebi.ac.uk/pub/databases/microarray/data/experiment/GEOD/E-GEOD-44001/E-GEOD-44001.processed.1.zip	62.37	4.3	IB1	0	training
GSM1076433	SAMPLE 93	cervical cancer	5713384011_C	IB1	10.73	2.8	Homo sapiens	EFO	http://purl.obolibrary.org/obo/NCBITaxon_9606	1	P-GSE44001-2	ArrayExpress	GSM1076433 extract 1	total RNA	P-GSE44001-3	ArrayExpress	GSM1076433 LE 1	Cy3	P-GSE44001-4	ArrayExpress	GSM1076433	A-GEOD-14951	ArrayExpress	array assay	P-GSE44001-1	ArrayExpress	P-GSE44001-5	ArrayExpress	GSM1076433_sample_table.txt norm	GSM1076433_sample_table.txt	ftp://ftp.ebi.ac.uk/pub/databases/microarray/data/experiment/GEOD/E-GEOD-44001/E-GEOD-44001.processed.1.zip	10.73	2.8	IB1	1	training
GSM1076430	SAMPLE 90	cervical cancer	5713384010_K	IB1	68.07	3	Homo sapiens	EFO	http://purl.obolibrary.org/obo/NCBITaxon_9606	0	P-GSE44001-2	ArrayExpress	GSM1076430 extract 1	total RNA	P-GSE44001-3	ArrayExpress	GSM1076430 LE 1	Cy3	P-GSE44001-4	ArrayExpress	GSM1076430	A-GEOD-14951	ArrayExpress	array assay	P-GSE44001-1	ArrayExpress	P-GSE44001-5	ArrayExpress	GSM1076430_sample_table.txt norm	GSM1076430_sample_table.txt	ftp://ftp.ebi.ac.uk/pub/databases/microarray/data/experiment/GEOD/E-GEOD-44001/E-GEOD-44001.processed.1.zip	68.07	3	IB1	0	training
GSM1076428	SAMPLE 88	cervical cancer	5713384010_I	IB1	51.47	4.5	Homo sapiens	EFO	http://purl.obolibrary.org/obo/NCBITaxon_9606	0	P-GSE44001-2	ArrayExpress	GSM1076428 extract 1	total RNA	P-GSE44001-3	ArrayExpress	GSM1076428 LE 1	Cy3	P-GSE44001-4	ArrayExpress	GSM1076428	A-GEOD-14951	ArrayExpress	array assay	P-GSE44001-1	ArrayExpress	P-GSE44001-5	ArrayExpress	GSM1076428_sample_table.txt norm	GSM1076428_sample_table.txt	ftp://ftp.ebi.ac.uk/pub/databases/microarray/data/experiment/GEOD/E-GEOD-44001/E-GEOD-44001.processed.1.zip	51.47	4.5	IB1	0	testing
GSM1076427	SAMPLE 87	cervical cancer	5713384010_H	IB1	74.23	3.5	Homo sapiens	EFO	http://purl.obolibrary.org/obo/NCBITaxon_9606	0	P-GSE44001-2	ArrayExpress	GSM1076427 extract 1	total RNA	P-GSE44001-3	ArrayExpress	GSM1076427 LE 1	Cy3	P-GSE44001-4	ArrayExpress	GSM1076427	A-GEOD-14951	ArrayExpress	array assay	P-GSE44001-1	ArrayExpress	P-GSE44001-5	ArrayExpress	GSM1076427_sample_table.txt norm	GSM1076427_sample_table.txt	ftp://ftp.ebi.ac.uk/pub/databases/microarray/data/experiment/GEOD/E-GEOD-44001/E-GEOD-44001.processed.1.zip	74.23	3.5	IB1	0	testing
GSM1076423	SAMPLE 83	cervical cancer	5713317118_K	IB1	86.6	3	Homo sapiens	EFO	http://purl.obolibrary.org/obo/NCBITaxon_9606	0	P-GSE44001-2	ArrayExpress	GSM1076423 extract 1	total RNA	P-GSE44001-3	ArrayExpress	GSM1076423 LE 1	Cy3	P-GSE44001-4	ArrayExpress	GSM1076423	A-GEOD-14951	ArrayExpress	array assay	P-GSE44001-1	ArrayExpress	P-GSE44001-5	ArrayExpress	GSM1076423_sample_table.txt norm	GSM1076423_sample_table.txt	ftp://ftp.ebi.ac.uk/pub/databases/microarray/data/experiment/GEOD/E-GEOD-44001/E-GEOD-44001.processed.1.zip	86.6	3	IB1	0	training
GSM1076422	SAMPLE 82	cervical cancer	5713317118_H	IB1	85.63	2.4	Homo sapiens	EFO	http://purl.obolibrary.org/obo/NCBITaxon_9606	0	P-GSE44001-2	ArrayExpress	GSM1076422 extract 1	total RNA	P-GSE44001-3	ArrayExpress	GSM1076422 LE 1	Cy3	P-GSE44001-4	ArrayExpress	GSM1076422	A-GEOD-14951	ArrayExpress	array assay	P-GSE44001-1	ArrayExpress	P-GSE44001-5	ArrayExpress	GSM1076422_sample_table.txt norm	GSM1076422_sample_table.txt	ftp://ftp.ebi.ac.uk/pub/databases/microarray/data/experiment/GEOD/E-GEOD-44001/E-GEOD-44001.processed.1.zip	85.63	2.4	IB1	0	training
GSM1076421	SAMPLE 81	cervical cancer	5713317118_C	IB1	62.03	1.8	Homo sapiens	EFO	http://purl.obolibrary.org/obo/NCBITaxon_9606	0	P-GSE44001-2	ArrayExpress	GSM1076421 extract 1	total RNA	P-GSE44001-3	ArrayExpress	GSM1076421 LE 1	Cy3	P-GSE44001-4	ArrayExpress	GSM1076421	A-GEOD-14951	ArrayExpress	array assay	P-GSE44001-1	ArrayExpress	P-GSE44001-5	ArrayExpress	GSM1076421_sample_table.txt norm	GSM1076421_sample_table.txt	ftp://ftp.ebi.ac.uk/pub/databases/microarray/data/experiment/GEOD/E-GEOD-44001/E-GEOD-44001.processed.1.zip	62.03	1.8	IB1	0	training
GSM1076420	SAMPLE 80	cervical cancer	5713317110_K	IB1	94	1.2	Homo sapiens	EFO	http://purl.obolibrary.org/obo/NCBITaxon_9606	0	P-GSE44001-2	ArrayExpress	GSM1076420 extract 1	total RNA	P-GSE44001-3	ArrayExpress	GSM1076420 LE 1	Cy3	P-GSE44001-4	ArrayExpress	GSM1076420	A-GEOD-14951	ArrayExpress	array assay	P-GSE44001-1	ArrayExpress	P-GSE44001-5	ArrayExpress	GSM1076420_sample_table.txt norm	GSM1076420_sample_table.txt	ftp://ftp.ebi.ac.uk/pub/databases/microarray/data/experiment/GEOD/E-GEOD-44001/E-GEOD-44001.processed.1.zip	94	1.2	IB1	0	testing
GSM1076419	SAMPLE 79	cervical cancer	5713317110_H	IB1	74.4	1.2	Homo sapiens	EFO	http://purl.obolibrary.org/obo/NCBITaxon_9606	0	P-GSE44001-2	ArrayExpress	GSM1076419 extract 1	total RNA	P-GSE44001-3	ArrayExpress	GSM1076419 LE 1	Cy3	P-GSE44001-4	ArrayExpress	GSM1076419	A-GEOD-14951	ArrayExpress	array assay	P-GSE44001-1	ArrayExpress	P-GSE44001-5	ArrayExpress	GSM1076419_sample_table.txt norm	GSM1076419_sample_table.txt	ftp://ftp.ebi.ac.uk/pub/databases/microarray/data/experiment/GEOD/E-GEOD-44001/E-GEOD-44001.processed.1.zip	74.4	1.2	IB1	0	training
GSM1076418	SAMPLE 78	cervical cancer	5713317110_G	IB1	24.67	2	Homo sapiens	EFO	http://purl.obolibrary.org/obo/NCBITaxon_9606	0	P-GSE44001-2	ArrayExpress	GSM1076418 extract 1	total RNA	P-GSE44001-3	ArrayExpress	GSM1076418 LE 1	Cy3	P-GSE44001-4	ArrayExpress	GSM1076418	A-GEOD-14951	ArrayExpress	array assay	P-GSE44001-1	ArrayExpress	P-GSE44001-5	ArrayExpress	GSM1076418_sample_table.txt norm	GSM1076418_sample_table.txt	ftp://ftp.ebi.ac.uk/pub/databases/microarray/data/experiment/GEOD/E-GEOD-44001/E-GEOD-44001.processed.1.zip	24.67	2	IB1	0	training
GSM1076417	SAMPLE 77	cervical cancer	5713317110_D	IB1	91.77	3.6	Homo sapiens	EFO	http://purl.obolibrary.org/obo/NCBITaxon_9606	0	P-GSE44001-2	ArrayExpress	GSM1076417 extract 1	total RNA	P-GSE44001-3	ArrayExpress	GSM1076417 LE 1	Cy3	P-GSE44001-4	ArrayExpress	GSM1076417	A-GEOD-14951	ArrayExpress	array assay	P-GSE44001-1	ArrayExpress	P-GSE44001-5	ArrayExpress	GSM1076417_sample_table.txt norm	GSM1076417_sample_table.txt	ftp://ftp.ebi.ac.uk/pub/databases/microarray/data/experiment/GEOD/E-GEOD-44001/E-GEOD-44001.processed.1.zip	91.77	3.6	IB1	0	training
GSM1076416	SAMPLE 76	cervical cancer	5713317110_C	IB1	25.4	4	Homo sapiens	EFO	http://purl.obolibrary.org/obo/NCBITaxon_9606	1	P-GSE44001-2	ArrayExpress	GSM1076416 extract 1	total RNA	P-GSE44001-3	ArrayExpress	GSM1076416 LE 1	Cy3	P-GSE44001-4	ArrayExpress	GSM1076416	A-GEOD-14951	ArrayExpress	array assay	P-GSE44001-1	ArrayExpress	P-GSE44001-5	ArrayExpress	GSM1076416_sample_table.txt norm	GSM1076416_sample_table.txt	ftp://ftp.ebi.ac.uk/pub/databases/microarray/data/experiment/GEOD/E-GEOD-44001/E-GEOD-44001.processed.1.zip	25.4	4	IB1	1	testing
GSM1076414	SAMPLE 74	cervical cancer	5713384061_L	IB1	33.1	3.5	Homo sapiens	EFO	http://purl.obolibrary.org/obo/NCBITaxon_9606	0	P-GSE44001-2	ArrayExpress	GSM1076414 extract 1	total RNA	P-GSE44001-3	ArrayExpress	GSM1076414 LE 1	Cy3	P-GSE44001-4	ArrayExpress	GSM1076414	A-GEOD-14951	ArrayExpress	array assay	P-GSE44001-1	ArrayExpress	P-GSE44001-5	ArrayExpress	GSM1076414_sample_table.txt norm	GSM1076414_sample_table.txt	ftp://ftp.ebi.ac.uk/pub/databases/microarray/data/experiment/GEOD/E-GEOD-44001/E-GEOD-44001.processed.1.zip	33.1	3.5	IB1	0	training
GSM1076413	SAMPLE 73	cervical cancer	5713384061_K	IB1	32.87	2.4	Homo sapiens	EFO	http://purl.obolibrary.org/obo/NCBITaxon_9606	0	P-GSE44001-2	ArrayExpress	GSM1076413 extract 1	total RNA	P-GSE44001-3	ArrayExpress	GSM1076413 LE 1	Cy3	P-GSE44001-4	ArrayExpress	GSM1076413	A-GEOD-14951	ArrayExpress	array assay	P-GSE44001-1	ArrayExpress	P-GSE44001-5	ArrayExpress	GSM1076413_sample_table.txt norm	GSM1076413_sample_table.txt	ftp://ftp.ebi.ac.uk/pub/databases/microarray/data/experiment/GEOD/E-GEOD-44001/E-GEOD-44001.processed.1.zip	32.87	2.4	IB1	0	testing
GSM1076412	SAMPLE 72	cervical cancer	5713384061_I	IB1	37.63	2.6	Homo sapiens	EFO	http://purl.obolibrary.org/obo/NCBITaxon_9606	0	P-GSE44001-2	ArrayExpress	GSM1076412 extract 1	total RNA	P-GSE44001-3	ArrayExpress	GSM1076412 LE 1	Cy3	P-GSE44001-4	ArrayExpress	GSM1076412	A-GEOD-14951	ArrayExpress	array assay	P-GSE44001-1	ArrayExpress	P-GSE44001-5	ArrayExpress	GSM1076412_sample_table.txt norm	GSM1076412_sample_table.txt	ftp://ftp.ebi.ac.uk/pub/databases/microarray/data/experiment/GEOD/E-GEOD-44001/E-GEOD-44001.processed.1.zip	37.63	2.6	IB1	0	testing
GSM1076409	SAMPLE 69	cervical cancer	5713384061_F	IB1	26.13	3.2	Homo sapiens	EFO	http://purl.obolibrary.org/obo/NCBITaxon_9606	0	P-GSE44001-2	ArrayExpress	GSM1076409 extract 1	total RNA	P-GSE44001-3	ArrayExpress	GSM1076409 LE 1	Cy3	P-GSE44001-4	ArrayExpress	GSM1076409	A-GEOD-14951	ArrayExpress	array assay	P-GSE44001-1	ArrayExpress	P-GSE44001-5	ArrayExpress	GSM1076409_sample_table.txt norm	GSM1076409_sample_table.txt	ftp://ftp.ebi.ac.uk/pub/databases/microarray/data/experiment/GEOD/E-GEOD-44001/E-GEOD-44001.processed.1.zip	26.13	3.2	IB1	0	training
GSM1076408	SAMPLE 68	cervical cancer	5713384061_E	IB1	29.73	2.4	Homo sapiens	EFO	http://purl.obolibrary.org/obo/NCBITaxon_9606	0	P-GSE44001-2	ArrayExpress	GSM1076408 extract 1	total RNA	P-GSE44001-3	ArrayExpress	GSM1076408 LE 1	Cy3	P-GSE44001-4	ArrayExpress	GSM1076408	A-GEOD-14951	ArrayExpress	array assay	P-GSE44001-1	ArrayExpress	P-GSE44001-5	ArrayExpress	GSM1076408_sample_table.txt norm	GSM1076408_sample_table.txt	ftp://ftp.ebi.ac.uk/pub/databases/microarray/data/experiment/GEOD/E-GEOD-44001/E-GEOD-44001.processed.1.zip	29.73	2.4	IB1	0	training
GSM1076405	SAMPLE 65	cervical cancer	5713384061_A	IB1	32	6	Homo sapiens	EFO	http://purl.obolibrary.org/obo/NCBITaxon_9606	0	P-GSE44001-2	ArrayExpress	GSM1076405 extract 1	total RNA	P-GSE44001-3	ArrayExpress	GSM1076405 LE 1	Cy3	P-GSE44001-4	ArrayExpress	GSM1076405	A-GEOD-14951	ArrayExpress	array assay	P-GSE44001-1	ArrayExpress	P-GSE44001-5	ArrayExpress	GSM1076405_sample_table.txt norm	GSM1076405_sample_table.txt	ftp://ftp.ebi.ac.uk/pub/databases/microarray/data/experiment/GEOD/E-GEOD-44001/E-GEOD-44001.processed.1.zip	32	6	IB1	0	training
GSM1076404	SAMPLE 64	cervical cancer	5713384051_L	IB1	29.63	3.5	Homo sapiens	EFO	http://purl.obolibrary.org/obo/NCBITaxon_9606	0	P-GSE44001-2	ArrayExpress	GSM1076404 extract 1	total RNA	P-GSE44001-3	ArrayExpress	GSM1076404 LE 1	Cy3	P-GSE44001-4	ArrayExpress	GSM1076404	A-GEOD-14951	ArrayExpress	array assay	P-GSE44001-1	ArrayExpress	P-GSE44001-5	ArrayExpress	GSM1076404_sample_table.txt norm	GSM1076404_sample_table.txt	ftp://ftp.ebi.ac.uk/pub/databases/microarray/data/experiment/GEOD/E-GEOD-44001/E-GEOD-44001.processed.1.zip	29.63	3.5	IB1	0	training
GSM1076403	SAMPLE 63	cervical cancer	5713384051_I	IB1	33.67	1.6	Homo sapiens	EFO	http://purl.obolibrary.org/obo/NCBITaxon_9606	0	P-GSE44001-2	ArrayExpress	GSM1076403 extract 1	total RNA	P-GSE44001-3	ArrayExpress	GSM1076403 LE 1	Cy3	P-GSE44001-4	ArrayExpress	GSM1076403	A-GEOD-14951	ArrayExpress	array assay	P-GSE44001-1	ArrayExpress	P-GSE44001-5	ArrayExpress	GSM1076403_sample_table.txt norm	GSM1076403_sample_table.txt	ftp://ftp.ebi.ac.uk/pub/databases/microarray/data/experiment/GEOD/E-GEOD-44001/E-GEOD-44001.processed.1.zip	33.67	1.6	IB1	0	testing
GSM1076402	SAMPLE 62	cervical cancer	5713384051_H	IB1	36.4	3	Homo sapiens	EFO	http://purl.obolibrary.org/obo/NCBITaxon_9606	0	P-GSE44001-2	ArrayExpress	GSM1076402 extract 1	total RNA	P-GSE44001-3	ArrayExpress	GSM1076402 LE 1	Cy3	P-GSE44001-4	ArrayExpress	GSM1076402	A-GEOD-14951	ArrayExpress	array assay	P-GSE44001-1	ArrayExpress	P-GSE44001-5	ArrayExpress	GSM1076402_sample_table.txt norm	GSM1076402_sample_table.txt	ftp://ftp.ebi.ac.uk/pub/databases/microarray/data/experiment/GEOD/E-GEOD-44001/E-GEOD-44001.processed.1.zip	36.4	3	IB1	0	training
GSM1076401	SAMPLE 61	cervical cancer	5713384051_E	IB1	41.1	3	Homo sapiens	EFO	http://purl.obolibrary.org/obo/NCBITaxon_9606	0	P-GSE44001-2	ArrayExpress	GSM1076401 extract 1	total RNA	P-GSE44001-3	ArrayExpress	GSM1076401 LE 1	Cy3	P-GSE44001-4	ArrayExpress	GSM1076401	A-GEOD-14951	ArrayExpress	array assay	P-GSE44001-1	ArrayExpress	P-GSE44001-5	ArrayExpress	GSM1076401_sample_table.txt norm	GSM1076401_sample_table.txt	ftp://ftp.ebi.ac.uk/pub/databases/microarray/data/experiment/GEOD/E-GEOD-44001/E-GEOD-44001.processed.1.zip	41.1	3	IB1	0	training
GSM1076397	SAMPLE 57	cervical cancer	5713384049_K	IB1	42.33	3.8	Homo sapiens	EFO	http://purl.obolibrary.org/obo/NCBITaxon_9606	0	P-GSE44001-2	ArrayExpress	GSM1076397 extract 1	total RNA	P-GSE44001-3	ArrayExpress	GSM1076397 LE 1	Cy3	P-GSE44001-4	ArrayExpress	GSM1076397	A-GEOD-14951	ArrayExpress	array assay	P-GSE44001-1	ArrayExpress	P-GSE44001-5	ArrayExpress	GSM1076397_sample_table.txt norm	GSM1076397_sample_table.txt	ftp://ftp.ebi.ac.uk/pub/databases/microarray/data/experiment/GEOD/E-GEOD-44001/E-GEOD-44001.processed.1.zip	42.33	3.8	IB1	0	training
GSM1076396	SAMPLE 56	cervical cancer	5713384049_J	IB1	42.9	2.3	Homo sapiens	EFO	http://purl.obolibrary.org/obo/NCBITaxon_9606	0	P-GSE44001-2	ArrayExpress	GSM1076396 extract 1	total RNA	P-GSE44001-3	ArrayExpress	GSM1076396 LE 1	Cy3	P-GSE44001-4	ArrayExpress	GSM1076396	A-GEOD-14951	ArrayExpress	array assay	P-GSE44001-1	ArrayExpress	P-GSE44001-5	ArrayExpress	GSM1076396_sample_table.txt norm	GSM1076396_sample_table.txt	ftp://ftp.ebi.ac.uk/pub/databases/microarray/data/experiment/GEOD/E-GEOD-44001/E-GEOD-44001.processed.1.zip	42.9	2.3	IB1	0	training
GSM1076395	SAMPLE 55	cervical cancer	5713384049_H	IB1	45.97	3	Homo sapiens	EFO	http://purl.obolibrary.org/obo/NCBITaxon_9606	0	P-GSE44001-2	ArrayExpress	GSM1076395 extract 1	total RNA	P-GSE44001-3	ArrayExpress	GSM1076395 LE 1	Cy3	P-GSE44001-4	ArrayExpress	GSM1076395	A-GEOD-14951	ArrayExpress	array assay	P-GSE44001-1	ArrayExpress	P-GSE44001-5	ArrayExpress	GSM1076395_sample_table.txt norm	GSM1076395_sample_table.txt	ftp://ftp.ebi.ac.uk/pub/databases/microarray/data/experiment/GEOD/E-GEOD-44001/E-GEOD-44001.processed.1.zip	45.97	3	IB1	0	testing
GSM1076394	SAMPLE 54	cervical cancer	5713384049_G	IB1	19.83	8.5	Homo sapiens	EFO	http://purl.obolibrary.org/obo/NCBITaxon_9606	1	P-GSE44001-2	ArrayExpress	GSM1076394 extract 1	total RNA	P-GSE44001-3	ArrayExpress	GSM1076394 LE 1	Cy3	P-GSE44001-4	ArrayExpress	GSM1076394	A-GEOD-14951	ArrayExpress	array assay	P-GSE44001-1	ArrayExpress	P-GSE44001-5	ArrayExpress	GSM1076394_sample_table.txt norm	GSM1076394_sample_table.txt	ftp://ftp.ebi.ac.uk/pub/databases/microarray/data/experiment/GEOD/E-GEOD-44001/E-GEOD-44001.processed.1.zip	19.83	8.5	IB1	1	testing
GSM1076393	SAMPLE 53	cervical cancer	5713384049_E	IB1	46.13	3	Homo sapiens	EFO	http://purl.obolibrary.org/obo/NCBITaxon_9606	0	P-GSE44001-2	ArrayExpress	GSM1076393 extract 1	total RNA	P-GSE44001-3	ArrayExpress	GSM1076393 LE 1	Cy3	P-GSE44001-4	ArrayExpress	GSM1076393	A-GEOD-14951	ArrayExpress	array assay	P-GSE44001-1	ArrayExpress	P-GSE44001-5	ArrayExpress	GSM1076393_sample_table.txt norm	GSM1076393_sample_table.txt	ftp://ftp.ebi.ac.uk/pub/databases/microarray/data/experiment/GEOD/E-GEOD-44001/E-GEOD-44001.processed.1.zip	46.13	3	IB1	0	training
GSM1076392	SAMPLE 52	cervical cancer	5713384049_C	IB1	32.87	1.5	Homo sapiens	EFO	http://purl.obolibrary.org/obo/NCBITaxon_9606	0	P-GSE44001-2	ArrayExpress	GSM1076392 extract 1	total RNA	P-GSE44001-3	ArrayExpress	GSM1076392 LE 1	Cy3	P-GSE44001-4	ArrayExpress	GSM1076392	A-GEOD-14951	ArrayExpress	array assay	P-GSE44001-1	ArrayExpress	P-GSE44001-5	ArrayExpress	GSM1076392_sample_table.txt norm	GSM1076392_sample_table.txt	ftp://ftp.ebi.ac.uk/pub/databases/microarray/data/experiment/GEOD/E-GEOD-44001/E-GEOD-44001.processed.1.zip	32.87	1.5	IB1	0	training
GSM1076391	SAMPLE 51	cervical cancer	5713384049_A	IB1	49.4	0.4	Homo sapiens	EFO	http://purl.obolibrary.org/obo/NCBITaxon_9606	0	P-GSE44001-2	ArrayExpress	GSM1076391 extract 1	total RNA	P-GSE44001-3	ArrayExpress	GSM1076391 LE 1	Cy3	P-GSE44001-4	ArrayExpress	GSM1076391	A-GEOD-14951	ArrayExpress	array assay	P-GSE44001-1	ArrayExpress	P-GSE44001-5	ArrayExpress	GSM1076391_sample_table.txt norm	GSM1076391_sample_table.txt	ftp://ftp.ebi.ac.uk/pub/databases/microarray/data/experiment/GEOD/E-GEOD-44001/E-GEOD-44001.processed.1.zip	49.4	0.4	IB1	0	training
GSM1076389	SAMPLE 49	cervical cancer	5713384028_K	IB1	45.07	2	Homo sapiens	EFO	http://purl.obolibrary.org/obo/NCBITaxon_9606	0	P-GSE44001-2	ArrayExpress	GSM1076389 extract 1	total RNA	P-GSE44001-3	ArrayExpress	GSM1076389 LE 1	Cy3	P-GSE44001-4	ArrayExpress	GSM1076389	A-GEOD-14951	ArrayExpress	array assay	P-GSE44001-1	ArrayExpress	P-GSE44001-5	ArrayExpress	GSM1076389_sample_table.txt norm	GSM1076389_sample_table.txt	ftp://ftp.ebi.ac.uk/pub/databases/microarray/data/experiment/GEOD/E-GEOD-44001/E-GEOD-44001.processed.1.zip	45.07	2	IB1	0	testing
GSM1076388	SAMPLE 48	cervical cancer	5713384028_J	IB1	50.93	0	Homo sapiens	EFO	http://purl.obolibrary.org/obo/NCBITaxon_9606	0	P-GSE44001-2	ArrayExpress	GSM1076388 extract 1	total RNA	P-GSE44001-3	ArrayExpress	GSM1076388 LE 1	Cy3	P-GSE44001-4	ArrayExpress	GSM1076388	A-GEOD-14951	ArrayExpress	array assay	P-GSE44001-1	ArrayExpress	P-GSE44001-5	ArrayExpress	GSM1076388_sample_table.txt norm	GSM1076388_sample_table.txt	ftp://ftp.ebi.ac.uk/pub/databases/microarray/data/experiment/GEOD/E-GEOD-44001/E-GEOD-44001.processed.1.zip	50.93	0	IB1	0	testing
GSM1076385	SAMPLE 45	cervical cancer	5713384028_E	IB1	57.27	1	Homo sapiens	EFO	http://purl.obolibrary.org/obo/NCBITaxon_9606	0	P-GSE44001-2	ArrayExpress	GSM1076385 extract 1	total RNA	P-GSE44001-3	ArrayExpress	GSM1076385 LE 1	Cy3	P-GSE44001-4	ArrayExpress	GSM1076385	A-GEOD-14951	ArrayExpress	array assay	P-GSE44001-1	ArrayExpress	P-GSE44001-5	ArrayExpress	GSM1076385_sample_table.txt norm	GSM1076385_sample_table.txt	ftp://ftp.ebi.ac.uk/pub/databases/microarray/data/experiment/GEOD/E-GEOD-44001/E-GEOD-44001.processed.1.zip	57.27	1	IB1	0	training
GSM1076383	SAMPLE 43	cervical cancer	5713384028_C	IB1	55.07	0	Homo sapiens	EFO	http://purl.obolibrary.org/obo/NCBITaxon_9606	0	P-GSE44001-2	ArrayExpress	GSM1076383 extract 1	total RNA	P-GSE44001-3	ArrayExpress	GSM1076383 LE 1	Cy3	P-GSE44001-4	ArrayExpress	GSM1076383	A-GEOD-14951	ArrayExpress	array assay	P-GSE44001-1	ArrayExpress	P-GSE44001-5	ArrayExpress	GSM1076383_sample_table.txt norm	GSM1076383_sample_table.txt	ftp://ftp.ebi.ac.uk/pub/databases/microarray/data/experiment/GEOD/E-GEOD-44001/E-GEOD-44001.processed.1.zip	55.07	0	IB1	0	training
GSM1076382	SAMPLE 42	cervical cancer	5713384028_B	IB1	38.23	3.3	Homo sapiens	EFO	http://purl.obolibrary.org/obo/NCBITaxon_9606	0	P-GSE44001-2	ArrayExpress	GSM1076382 extract 1	total RNA	P-GSE44001-3	ArrayExpress	GSM1076382 LE 1	Cy3	P-GSE44001-4	ArrayExpress	GSM1076382	A-GEOD-14951	ArrayExpress	array assay	P-GSE44001-1	ArrayExpress	P-GSE44001-5	ArrayExpress	GSM1076382_sample_table.txt norm	GSM1076382_sample_table.txt	ftp://ftp.ebi.ac.uk/pub/databases/microarray/data/experiment/GEOD/E-GEOD-44001/E-GEOD-44001.processed.1.zip	38.23	3.3	IB1	0	training
GSM1076381	SAMPLE 41	cervical cancer	5713384028_A	IB1	59.8	4	Homo sapiens	EFO	http://purl.obolibrary.org/obo/NCBITaxon_9606	0	P-GSE44001-2	ArrayExpress	GSM1076381 extract 1	total RNA	P-GSE44001-3	ArrayExpress	GSM1076381 LE 1	Cy3	P-GSE44001-4	ArrayExpress	GSM1076381	A-GEOD-14951	ArrayExpress	array assay	P-GSE44001-1	ArrayExpress	P-GSE44001-5	ArrayExpress	GSM1076381_sample_table.txt norm	GSM1076381_sample_table.txt	ftp://ftp.ebi.ac.uk/pub/databases/microarray/data/experiment/GEOD/E-GEOD-44001/E-GEOD-44001.processed.1.zip	59.8	4	IB1	0	training
GSM1076378	SAMPLE 38	cervical cancer	5713384027_J	IB1	63.77	3.5	Homo sapiens	EFO	http://purl.obolibrary.org/obo/NCBITaxon_9606	0	P-GSE44001-2	ArrayExpress	GSM1076378 extract 1	total RNA	P-GSE44001-3	ArrayExpress	GSM1076378 LE 1	Cy3	P-GSE44001-4	ArrayExpress	GSM1076378	A-GEOD-14951	ArrayExpress	array assay	P-GSE44001-1	ArrayExpress	P-GSE44001-5	ArrayExpress	GSM1076378_sample_table.txt norm	GSM1076378_sample_table.txt	ftp://ftp.ebi.ac.uk/pub/databases/microarray/data/experiment/GEOD/E-GEOD-44001/E-GEOD-44001.processed.1.zip	63.77	3.5	IB1	0	testing
GSM1076377	SAMPLE 37	cervical cancer	5713384027_I	IB1	64.83	3.5	Homo sapiens	EFO	http://purl.obolibrary.org/obo/NCBITaxon_9606	0	P-GSE44001-2	ArrayExpress	GSM1076377 extract 1	total RNA	P-GSE44001-3	ArrayExpress	GSM1076377 LE 1	Cy3	P-GSE44001-4	ArrayExpress	GSM1076377	A-GEOD-14951	ArrayExpress	array assay	P-GSE44001-1	ArrayExpress	P-GSE44001-5	ArrayExpress	GSM1076377_sample_table.txt norm	GSM1076377_sample_table.txt	ftp://ftp.ebi.ac.uk/pub/databases/microarray/data/experiment/GEOD/E-GEOD-44001/E-GEOD-44001.processed.1.zip	64.83	3.5	IB1	0	training
GSM1076376	SAMPLE 36	cervical cancer	5713384027_H	IB1	24.3	8	Homo sapiens	EFO	http://purl.obolibrary.org/obo/NCBITaxon_9606	0	P-GSE44001-2	ArrayExpress	GSM1076376 extract 1	total RNA	P-GSE44001-3	ArrayExpress	GSM1076376 LE 1	Cy3	P-GSE44001-4	ArrayExpress	GSM1076376	A-GEOD-14951	ArrayExpress	array assay	P-GSE44001-1	ArrayExpress	P-GSE44001-5	ArrayExpress	GSM1076376_sample_table.txt norm	GSM1076376_sample_table.txt	ftp://ftp.ebi.ac.uk/pub/databases/microarray/data/experiment/GEOD/E-GEOD-44001/E-GEOD-44001.processed.1.zip	24.3	8	IB1	0	training
GSM1076375	SAMPLE 35	cervical cancer	5713384027_G	IB1	64.63	0.8	Homo sapiens	EFO	http://purl.obolibrary.org/obo/NCBITaxon_9606	0	P-GSE44001-2	ArrayExpress	GSM1076375 extract 1	total RNA	P-GSE44001-3	ArrayExpress	GSM1076375 LE 1	Cy3	P-GSE44001-4	ArrayExpress	GSM1076375	A-GEOD-14951	ArrayExpress	array assay	P-GSE44001-1	ArrayExpress	P-GSE44001-5	ArrayExpress	GSM1076375_sample_table.txt norm	GSM1076375_sample_table.txt	ftp://ftp.ebi.ac.uk/pub/databases/microarray/data/experiment/GEOD/E-GEOD-44001/E-GEOD-44001.processed.1.zip	64.63	0.8	IB1	0	training
GSM1076374	SAMPLE 34	cervical cancer	5713384027_F	IB1	67.77	1.1	Homo sapiens	EFO	http://purl.obolibrary.org/obo/NCBITaxon_9606	0	P-GSE44001-2	ArrayExpress	GSM1076374 extract 1	total RNA	P-GSE44001-3	ArrayExpress	GSM1076374 LE 1	Cy3	P-GSE44001-4	ArrayExpress	GSM1076374	A-GEOD-14951	ArrayExpress	array assay	P-GSE44001-1	ArrayExpress	P-GSE44001-5	ArrayExpress	GSM1076374_sample_table.txt norm	GSM1076374_sample_table.txt	ftp://ftp.ebi.ac.uk/pub/databases/microarray/data/experiment/GEOD/E-GEOD-44001/E-GEOD-44001.processed.1.zip	67.77	1.1	IB1	0	training
GSM1076373	SAMPLE 33	cervical cancer	5713384027_E	IB1	64.77	2.5	Homo sapiens	EFO	http://purl.obolibrary.org/obo/NCBITaxon_9606	0	P-GSE44001-2	ArrayExpress	GSM1076373 extract 1	total RNA	P-GSE44001-3	ArrayExpress	GSM1076373 LE 1	Cy3	P-GSE44001-4	ArrayExpress	GSM1076373	A-GEOD-14951	ArrayExpress	array assay	P-GSE44001-1	ArrayExpress	P-GSE44001-5	ArrayExpress	GSM1076373_sample_table.txt norm	GSM1076373_sample_table.txt	ftp://ftp.ebi.ac.uk/pub/databases/microarray/data/experiment/GEOD/E-GEOD-44001/E-GEOD-44001.processed.1.zip	64.77	2.5	IB1	0	testing
GSM1076371	SAMPLE 31	cervical cancer	5713384027_A	IB1	72.33	2	Homo sapiens	EFO	http://purl.obolibrary.org/obo/NCBITaxon_9606	0	P-GSE44001-2	ArrayExpress	GSM1076371 extract 1	total RNA	P-GSE44001-3	ArrayExpress	GSM1076371 LE 1	Cy3	P-GSE44001-4	ArrayExpress	GSM1076371	A-GEOD-14951	ArrayExpress	array assay	P-GSE44001-1	ArrayExpress	P-GSE44001-5	ArrayExpress	GSM1076371_sample_table.txt norm	GSM1076371_sample_table.txt	ftp://ftp.ebi.ac.uk/pub/databases/microarray/data/experiment/GEOD/E-GEOD-44001/E-GEOD-44001.processed.1.zip	72.33	2	IB1	0	training
GSM1076370	SAMPLE 30	cervical cancer	5713384008_L	IB1	72.33	6.5	Homo sapiens	EFO	http://purl.obolibrary.org/obo/NCBITaxon_9606	0	P-GSE44001-2	ArrayExpress	GSM1076370 extract 1	total RNA	P-GSE44001-3	ArrayExpress	GSM1076370 LE 1	Cy3	P-GSE44001-4	ArrayExpress	GSM1076370	A-GEOD-14951	ArrayExpress	array assay	P-GSE44001-1	ArrayExpress	P-GSE44001-5	ArrayExpress	GSM1076370_sample_table.txt norm	GSM1076370_sample_table.txt	ftp://ftp.ebi.ac.uk/pub/databases/microarray/data/experiment/GEOD/E-GEOD-44001/E-GEOD-44001.processed.1.zip	72.33	6.5	IB1	0	training
GSM1076369	SAMPLE 29	cervical cancer	5713384008_J	IB1	53.83	4.2	Homo sapiens	EFO	http://purl.obolibrary.org/obo/NCBITaxon_9606	1	P-GSE44001-2	ArrayExpress	GSM1076369 extract 1	total RNA	P-GSE44001-3	ArrayExpress	GSM1076369 LE 1	Cy3	P-GSE44001-4	ArrayExpress	GSM1076369	A-GEOD-14951	ArrayExpress	array assay	P-GSE44001-1	ArrayExpress	P-GSE44001-5	ArrayExpress	GSM1076369_sample_table.txt norm	GSM1076369_sample_table.txt	ftp://ftp.ebi.ac.uk/pub/databases/microarray/data/experiment/GEOD/E-GEOD-44001/E-GEOD-44001.processed.1.zip	53.83	4.2	IB1	1	testing
GSM1076368	SAMPLE 28	cervical cancer	5713384008_I	IB1	34.07	4.5	Homo sapiens	EFO	http://purl.obolibrary.org/obo/NCBITaxon_9606	0	P-GSE44001-2	ArrayExpress	GSM1076368 extract 1	total RNA	P-GSE44001-3	ArrayExpress	GSM1076368 LE 1	Cy3	P-GSE44001-4	ArrayExpress	GSM1076368	A-GEOD-14951	ArrayExpress	array assay	P-GSE44001-1	ArrayExpress	P-GSE44001-5	ArrayExpress	GSM1076368_sample_table.txt norm	GSM1076368_sample_table.txt	ftp://ftp.ebi.ac.uk/pub/databases/microarray/data/experiment/GEOD/E-GEOD-44001/E-GEOD-44001.processed.1.zip	34.07	4.5	IB1	0	training
GSM1076367	SAMPLE 27	cervical cancer	5713384008_H	IB1	77.93	1	Homo sapiens	EFO	http://purl.obolibrary.org/obo/NCBITaxon_9606	0	P-GSE44001-2	ArrayExpress	GSM1076367 extract 1	total RNA	P-GSE44001-3	ArrayExpress	GSM1076367 LE 1	Cy3	P-GSE44001-4	ArrayExpress	GSM1076367	A-GEOD-14951	ArrayExpress	array assay	P-GSE44001-1	ArrayExpress	P-GSE44001-5	ArrayExpress	GSM1076367_sample_table.txt norm	GSM1076367_sample_table.txt	ftp://ftp.ebi.ac.uk/pub/databases/microarray/data/experiment/GEOD/E-GEOD-44001/E-GEOD-44001.processed.1.zip	77.93	1	IB1	0	training
GSM1076366	SAMPLE 26	cervical cancer	5713384008_G	IB1	75.77	5	Homo sapiens	EFO	http://purl.obolibrary.org/obo/NCBITaxon_9606	0	P-GSE44001-2	ArrayExpress	GSM1076366 extract 1	total RNA	P-GSE44001-3	ArrayExpress	GSM1076366 LE 1	Cy3	P-GSE44001-4	ArrayExpress	GSM1076366	A-GEOD-14951	ArrayExpress	array assay	P-GSE44001-1	ArrayExpress	P-GSE44001-5	ArrayExpress	GSM1076366_sample_table.txt norm	GSM1076366_sample_table.txt	ftp://ftp.ebi.ac.uk/pub/databases/microarray/data/experiment/GEOD/E-GEOD-44001/E-GEOD-44001.processed.1.zip	75.77	5	IB1	0	training
GSM1076364	SAMPLE 24	cervical cancer	5713384008_D	IB1	80.47	3.5	Homo sapiens	EFO	http://purl.obolibrary.org/obo/NCBITaxon_9606	0	P-GSE44001-2	ArrayExpress	GSM1076364 extract 1	total RNA	P-GSE44001-3	ArrayExpress	GSM1076364 LE 1	Cy3	P-GSE44001-4	ArrayExpress	GSM1076364	A-GEOD-14951	ArrayExpress	array assay	P-GSE44001-1	ArrayExpress	P-GSE44001-5	ArrayExpress	GSM1076364_sample_table.txt norm	GSM1076364_sample_table.txt	ftp://ftp.ebi.ac.uk/pub/databases/microarray/data/experiment/GEOD/E-GEOD-44001/E-GEOD-44001.processed.1.zip	80.47	3.5	IB1	0	testing
GSM1076363	SAMPLE 23	cervical cancer	5713384008_C	IB1	71.83	1.6	Homo sapiens	EFO	http://purl.obolibrary.org/obo/NCBITaxon_9606	0	P-GSE44001-2	ArrayExpress	GSM1076363 extract 1	total RNA	P-GSE44001-3	ArrayExpress	GSM1076363 LE 1	Cy3	P-GSE44001-4	ArrayExpress	GSM1076363	A-GEOD-14951	ArrayExpress	array assay	P-GSE44001-1	ArrayExpress	P-GSE44001-5	ArrayExpress	GSM1076363_sample_table.txt norm	GSM1076363_sample_table.txt	ftp://ftp.ebi.ac.uk/pub/databases/microarray/data/experiment/GEOD/E-GEOD-44001/E-GEOD-44001.processed.1.zip	71.83	1.6	IB1	0	training
GSM1076361	SAMPLE 21	cervical cancer	5713384008_A	IB1	85.03	3.8	Homo sapiens	EFO	http://purl.obolibrary.org/obo/NCBITaxon_9606	0	P-GSE44001-2	ArrayExpress	GSM1076361 extract 1	total RNA	P-GSE44001-3	ArrayExpress	GSM1076361 LE 1	Cy3	P-GSE44001-4	ArrayExpress	GSM1076361	A-GEOD-14951	ArrayExpress	array assay	P-GSE44001-1	ArrayExpress	P-GSE44001-5	ArrayExpress	GSM1076361_sample_table.txt norm	GSM1076361_sample_table.txt	ftp://ftp.ebi.ac.uk/pub/databases/microarray/data/experiment/GEOD/E-GEOD-44001/E-GEOD-44001.processed.1.zip	85.03	3.8	IB1	0	training
GSM1076360	SAMPLE 20	cervical cancer	5713384006_L	IB1	84.67	1	Homo sapiens	EFO	http://purl.obolibrary.org/obo/NCBITaxon_9606	0	P-GSE44001-2	ArrayExpress	GSM1076360 extract 1	total RNA	P-GSE44001-3	ArrayExpress	GSM1076360 LE 1	Cy3	P-GSE44001-4	ArrayExpress	GSM1076360	A-GEOD-14951	ArrayExpress	array assay	P-GSE44001-1	ArrayExpress	P-GSE44001-5	ArrayExpress	GSM1076360_sample_table.txt norm	GSM1076360_sample_table.txt	ftp://ftp.ebi.ac.uk/pub/databases/microarray/data/experiment/GEOD/E-GEOD-44001/E-GEOD-44001.processed.1.zip	84.67	1	IB1	0	training
GSM1076359	SAMPLE 19	cervical cancer	5713384006_K	IB1	46.07	2.1	Homo sapiens	EFO	http://purl.obolibrary.org/obo/NCBITaxon_9606	0	P-GSE44001-2	ArrayExpress	GSM1076359 extract 1	total RNA	P-GSE44001-3	ArrayExpress	GSM1076359 LE 1	Cy3	P-GSE44001-4	ArrayExpress	GSM1076359	A-GEOD-14951	ArrayExpress	array assay	P-GSE44001-1	ArrayExpress	P-GSE44001-5	ArrayExpress	GSM1076359_sample_table.txt norm	GSM1076359_sample_table.txt	ftp://ftp.ebi.ac.uk/pub/databases/microarray/data/experiment/GEOD/E-GEOD-44001/E-GEOD-44001.processed.1.zip	46.07	2.1	IB1	0	training
GSM1076357	SAMPLE 17	cervical cancer	5713384006_I	IB1	41.3	2	Homo sapiens	EFO	http://purl.obolibrary.org/obo/NCBITaxon_9606	0	P-GSE44001-2	ArrayExpress	GSM1076357 extract 1	total RNA	P-GSE44001-3	ArrayExpress	GSM1076357 LE 1	Cy3	P-GSE44001-4	ArrayExpress	GSM1076357	A-GEOD-14951	ArrayExpress	array assay	P-GSE44001-1	ArrayExpress	P-GSE44001-5	ArrayExpress	GSM1076357_sample_table.txt norm	GSM1076357_sample_table.txt	ftp://ftp.ebi.ac.uk/pub/databases/microarray/data/experiment/GEOD/E-GEOD-44001/E-GEOD-44001.processed.1.zip	41.3	2	IB1	0	training
GSM1076356	SAMPLE 16	cervical cancer	5713384006_H	IB1	70.23	1.2	Homo sapiens	EFO	http://purl.obolibrary.org/obo/NCBITaxon_9606	0	P-GSE44001-2	ArrayExpress	GSM1076356 extract 1	total RNA	P-GSE44001-3	ArrayExpress	GSM1076356 LE 1	Cy3	P-GSE44001-4	ArrayExpress	GSM1076356	A-GEOD-14951	ArrayExpress	array assay	P-GSE44001-1	ArrayExpress	P-GSE44001-5	ArrayExpress	GSM1076356_sample_table.txt norm	GSM1076356_sample_table.txt	ftp://ftp.ebi.ac.uk/pub/databases/microarray/data/experiment/GEOD/E-GEOD-44001/E-GEOD-44001.processed.1.zip	70.23	1.2	IB1	0	training
GSM1076355	SAMPLE 15	cervical cancer	5713384006_G	IB1	50.5	5	Homo sapiens	EFO	http://purl.obolibrary.org/obo/NCBITaxon_9606	0	P-GSE44001-2	ArrayExpress	GSM1076355 extract 1	total RNA	P-GSE44001-3	ArrayExpress	GSM1076355 LE 1	Cy3	P-GSE44001-4	ArrayExpress	GSM1076355	A-GEOD-14951	ArrayExpress	array assay	P-GSE44001-1	ArrayExpress	P-GSE44001-5	ArrayExpress	GSM1076355_sample_table.txt norm	GSM1076355_sample_table.txt	ftp://ftp.ebi.ac.uk/pub/databases/microarray/data/experiment/GEOD/E-GEOD-44001/E-GEOD-44001.processed.1.zip	50.5	5	IB1	0	testing
GSM1076354	SAMPLE 14	cervical cancer	5713384006_F	IB1	85.07	1	Homo sapiens	EFO	http://purl.obolibrary.org/obo/NCBITaxon_9606	0	P-GSE44001-2	ArrayExpress	GSM1076354 extract 1	total RNA	P-GSE44001-3	ArrayExpress	GSM1076354 LE 1	Cy3	P-GSE44001-4	ArrayExpress	GSM1076354	A-GEOD-14951	ArrayExpress	array assay	P-GSE44001-1	ArrayExpress	P-GSE44001-5	ArrayExpress	GSM1076354_sample_table.txt norm	GSM1076354_sample_table.txt	ftp://ftp.ebi.ac.uk/pub/databases/microarray/data/experiment/GEOD/E-GEOD-44001/E-GEOD-44001.processed.1.zip	85.07	1	IB1	0	training
GSM1076353	SAMPLE 13	cervical cancer	5713384006_E	IB1	87.77	1.4	Homo sapiens	EFO	http://purl.obolibrary.org/obo/NCBITaxon_9606	0	P-GSE44001-2	ArrayExpress	GSM1076353 extract 1	total RNA	P-GSE44001-3	ArrayExpress	GSM1076353 LE 1	Cy3	P-GSE44001-4	ArrayExpress	GSM1076353	A-GEOD-14951	ArrayExpress	array assay	P-GSE44001-1	ArrayExpress	P-GSE44001-5	ArrayExpress	GSM1076353_sample_table.txt norm	GSM1076353_sample_table.txt	ftp://ftp.ebi.ac.uk/pub/databases/microarray/data/experiment/GEOD/E-GEOD-44001/E-GEOD-44001.processed.1.zip	87.77	1.4	IB1	0	training
GSM1076351	SAMPLE 11	cervical cancer	5713384006_C	IB1	88.03	6	Homo sapiens	EFO	http://purl.obolibrary.org/obo/NCBITaxon_9606	1	P-GSE44001-2	ArrayExpress	GSM1076351 extract 1	total RNA	P-GSE44001-3	ArrayExpress	GSM1076351 LE 1	Cy3	P-GSE44001-4	ArrayExpress	GSM1076351	A-GEOD-14951	ArrayExpress	array assay	P-GSE44001-1	ArrayExpress	P-GSE44001-5	ArrayExpress	GSM1076351_sample_table.txt norm	GSM1076351_sample_table.txt	ftp://ftp.ebi.ac.uk/pub/databases/microarray/data/experiment/GEOD/E-GEOD-44001/E-GEOD-44001.processed.1.zip	88.03	6	IB1	1	training
GSM1076350	SAMPLE 10	cervical cancer	5713384006_B	IB1	84.5	3	Homo sapiens	EFO	http://purl.obolibrary.org/obo/NCBITaxon_9606	0	P-GSE44001-2	ArrayExpress	GSM1076350 extract 1	total RNA	P-GSE44001-3	ArrayExpress	GSM1076350 LE 1	Cy3	P-GSE44001-4	ArrayExpress	GSM1076350	A-GEOD-14951	ArrayExpress	array assay	P-GSE44001-1	ArrayExpress	P-GSE44001-5	ArrayExpress	GSM1076350_sample_table.txt norm	GSM1076350_sample_table.txt	ftp://ftp.ebi.ac.uk/pub/databases/microarray/data/experiment/GEOD/E-GEOD-44001/E-GEOD-44001.processed.1.zip	84.5	3	IB1	0	training
GSM1076349	SAMPLE 9	cervical cancer	5713384006_A	IB1	98.33	3.5	Homo sapiens	EFO	http://purl.obolibrary.org/obo/NCBITaxon_9606	0	P-GSE44001-2	ArrayExpress	GSM1076349 extract 1	total RNA	P-GSE44001-3	ArrayExpress	GSM1076349 LE 1	Cy3	P-GSE44001-4	ArrayExpress	GSM1076349	A-GEOD-14951	ArrayExpress	array assay	P-GSE44001-1	ArrayExpress	P-GSE44001-5	ArrayExpress	GSM1076349_sample_table.txt norm	GSM1076349_sample_table.txt	ftp://ftp.ebi.ac.uk/pub/databases/microarray/data/experiment/GEOD/E-GEOD-44001/E-GEOD-44001.processed.1.zip	98.33	3.5	IB1	0	training
GSM1076348	SAMPLE 8	cervical cancer	5713384004_L	IB1	36.6	3.5	Homo sapiens	EFO	http://purl.obolibrary.org/obo/NCBITaxon_9606	1	P-GSE44001-2	ArrayExpress	GSM1076348 extract 1	total RNA	P-GSE44001-3	ArrayExpress	GSM1076348 LE 1	Cy3	P-GSE44001-4	ArrayExpress	GSM1076348	A-GEOD-14951	ArrayExpress	array assay	P-GSE44001-1	ArrayExpress	P-GSE44001-5	ArrayExpress	GSM1076348_sample_table.txt norm	GSM1076348_sample_table.txt	ftp://ftp.ebi.ac.uk/pub/databases/microarray/data/experiment/GEOD/E-GEOD-44001/E-GEOD-44001.processed.1.zip	36.6	3.5	IB1	1	training
GSM1076347	SAMPLE 7	cervical cancer	5713384004_K	IB1	67.23	3	Homo sapiens	EFO	http://purl.obolibrary.org/obo/NCBITaxon_9606	0	P-GSE44001-2	ArrayExpress	GSM1076347 extract 1	total RNA	P-GSE44001-3	ArrayExpress	GSM1076347 LE 1	Cy3	P-GSE44001-4	ArrayExpress	GSM1076347	A-GEOD-14951	ArrayExpress	array assay	P-GSE44001-1	ArrayExpress	P-GSE44001-5	ArrayExpress	GSM1076347_sample_table.txt norm	GSM1076347_sample_table.txt	ftp://ftp.ebi.ac.uk/pub/databases/microarray/data/experiment/GEOD/E-GEOD-44001/E-GEOD-44001.processed.1.zip	67.23	3	IB1	0	testing
GSM1076346	SAMPLE 6	cervical cancer	5713384004_H	IB1	88.47	2.3	Homo sapiens	EFO	http://purl.obolibrary.org/obo/NCBITaxon_9606	0	P-GSE44001-2	ArrayExpress	GSM1076346 extract 1	total RNA	P-GSE44001-3	ArrayExpress	GSM1076346 LE 1	Cy3	P-GSE44001-4	ArrayExpress	GSM1076346	A-GEOD-14951	ArrayExpress	array assay	P-GSE44001-1	ArrayExpress	P-GSE44001-5	ArrayExpress	GSM1076346_sample_table.txt norm	GSM1076346_sample_table.txt	ftp://ftp.ebi.ac.uk/pub/databases/microarray/data/experiment/GEOD/E-GEOD-44001/E-GEOD-44001.processed.1.zip	88.47	2.3	IB1	0	testing
GSM1076345	SAMPLE 5	cervical cancer	5713384004_G	IB1	85.6	1.6	Homo sapiens	EFO	http://purl.obolibrary.org/obo/NCBITaxon_9606	0	P-GSE44001-2	ArrayExpress	GSM1076345 extract 1	total RNA	P-GSE44001-3	ArrayExpress	GSM1076345 LE 1	Cy3	P-GSE44001-4	ArrayExpress	GSM1076345	A-GEOD-14951	ArrayExpress	array assay	P-GSE44001-1	ArrayExpress	P-GSE44001-5	ArrayExpress	GSM1076345_sample_table.txt norm	GSM1076345_sample_table.txt	ftp://ftp.ebi.ac.uk/pub/databases/microarray/data/experiment/GEOD/E-GEOD-44001/E-GEOD-44001.processed.1.zip	85.6	1.6	IB1	0	training
GSM1076344	SAMPLE 4	cervical cancer	5713384004_D	IB1	94.47	2.2	Homo sapiens	EFO	http://purl.obolibrary.org/obo/NCBITaxon_9606	0	P-GSE44001-2	ArrayExpress	GSM1076344 extract 1	total RNA	P-GSE44001-3	ArrayExpress	GSM1076344 LE 1	Cy3	P-GSE44001-4	ArrayExpress	GSM1076344	A-GEOD-14951	ArrayExpress	array assay	P-GSE44001-1	ArrayExpress	P-GSE44001-5	ArrayExpress	GSM1076344_sample_table.txt norm	GSM1076344_sample_table.txt	ftp://ftp.ebi.ac.uk/pub/databases/microarray/data/experiment/GEOD/E-GEOD-44001/E-GEOD-44001.processed.1.zip	94.47	2.2	IB1	0	training
GSM1076343	SAMPLE 3	cervical cancer	5713384004_C	IB1	32.57	1.5	Homo sapiens	EFO	http://purl.obolibrary.org/obo/NCBITaxon_9606	0	P-GSE44001-2	ArrayExpress	GSM1076343 extract 1	total RNA	P-GSE44001-3	ArrayExpress	GSM1076343 LE 1	Cy3	P-GSE44001-4	ArrayExpress	GSM1076343	A-GEOD-14951	ArrayExpress	array assay	P-GSE44001-1	ArrayExpress	P-GSE44001-5	ArrayExpress	GSM1076343_sample_table.txt norm	GSM1076343_sample_table.txt	ftp://ftp.ebi.ac.uk/pub/databases/microarray/data/experiment/GEOD/E-GEOD-44001/E-GEOD-44001.processed.1.zip	32.57	1.5	IB1	0	training
GSM1076342	SAMPLE 2	cervical cancer	5713384004_B	IB1	103.73	2.4	Homo sapiens	EFO	http://purl.obolibrary.org/obo/NCBITaxon_9606	0	P-GSE44001-2	ArrayExpress	GSM1076342 extract 1	total RNA	P-GSE44001-3	ArrayExpress	GSM1076342 LE 1	Cy3	P-GSE44001-4	ArrayExpress	GSM1076342	A-GEOD-14951	ArrayExpress	array assay	P-GSE44001-1	ArrayExpress	P-GSE44001-5	ArrayExpress	GSM1076342_sample_table.txt norm	GSM1076342_sample_table.txt	ftp://ftp.ebi.ac.uk/pub/databases/microarray/data/experiment/GEOD/E-GEOD-44001/E-GEOD-44001.processed.1.zip	103.73	2.4	IB1	0	training
GSM1076341	SAMPLE 1	cervical cancer	5713384004_A	IB1	71.63	2.3	Homo sapiens	EFO	http://purl.obolibrary.org/obo/NCBITaxon_9606	0	P-GSE44001-2	ArrayExpress	GSM1076341 extract 1	total RNA	P-GSE44001-3	ArrayExpress	GSM1076341 LE 1	Cy3	P-GSE44001-4	ArrayExpress	GSM1076341	A-GEOD-14951	ArrayExpress	array assay	P-GSE44001-1	ArrayExpress	P-GSE44001-5	ArrayExpress	GSM1076341_sample_table.txt norm	GSM1076341_sample_table.txt	ftp://ftp.ebi.ac.uk/pub/databases/microarray/data/experiment/GEOD/E-GEOD-44001/E-GEOD-44001.processed.1.zip	71.63	2.3	IB1	0	training
GSM1076628	SAMPLE 288	cervical cancer	5713384026_D	IB2	42.57	3	Homo sapiens	EFO	http://purl.obolibrary.org/obo/NCBITaxon_9606	0	P-GSE44001-2	ArrayExpress	GSM1076628 extract 1	total RNA	P-GSE44001-3	ArrayExpress	GSM1076628 LE 1	Cy3	P-GSE44001-4	ArrayExpress	GSM1076628	A-GEOD-14951	ArrayExpress	array assay	P-GSE44001-1	ArrayExpress	P-GSE44001-5	ArrayExpress	GSM1076628_sample_table.txt norm	GSM1076628_sample_table.txt	ftp://ftp.ebi.ac.uk/pub/databases/microarray/data/experiment/GEOD/E-GEOD-44001/E-GEOD-44001.processed.1.zip	42.57	3	IB2	0	training
GSM1076612	SAMPLE 272	cervical cancer	5713384017_J	IB2	10.37	2.8	Homo sapiens	EFO	http://purl.obolibrary.org/obo/NCBITaxon_9606	1	P-GSE44001-2	ArrayExpress	GSM1076612 extract 1	total RNA	P-GSE44001-3	ArrayExpress	GSM1076612 LE 1	Cy3	P-GSE44001-4	ArrayExpress	GSM1076612	A-GEOD-14951	ArrayExpress	array assay	P-GSE44001-1	ArrayExpress	P-GSE44001-5	ArrayExpress	GSM1076612_sample_table.txt norm	GSM1076612_sample_table.txt	ftp://ftp.ebi.ac.uk/pub/databases/microarray/data/experiment/GEOD/E-GEOD-44001/E-GEOD-44001.processed.1.zip	10.37	2.8	IB2	1	testing
GSM1076606	SAMPLE 266	cervical cancer	5713384017_C	IB2	45.87	10	Homo sapiens	EFO	http://purl.obolibrary.org/obo/NCBITaxon_9606	1	P-GSE44001-2	ArrayExpress	GSM1076606 extract 1	total RNA	P-GSE44001-3	ArrayExpress	GSM1076606 LE 1	Cy3	P-GSE44001-4	ArrayExpress	GSM1076606	A-GEOD-14951	ArrayExpress	array assay	P-GSE44001-1	ArrayExpress	P-GSE44001-5	ArrayExpress	GSM1076606_sample_table.txt norm	GSM1076606_sample_table.txt	ftp://ftp.ebi.ac.uk/pub/databases/microarray/data/experiment/GEOD/E-GEOD-44001/E-GEOD-44001.processed.1.zip	45.87	10	IB2	1	testing
GSM1076604	SAMPLE 264	cervical cancer	5713384017_A	IB2	8.77	4.2	Homo sapiens	EFO	http://purl.obolibrary.org/obo/NCBITaxon_9606	1	P-GSE44001-2	ArrayExpress	GSM1076604 extract 1	total RNA	P-GSE44001-3	ArrayExpress	GSM1076604 LE 1	Cy3	P-GSE44001-4	ArrayExpress	GSM1076604	A-GEOD-14951	ArrayExpress	array assay	P-GSE44001-1	ArrayExpress	P-GSE44001-5	ArrayExpress	GSM1076604_sample_table.txt norm	GSM1076604_sample_table.txt	ftp://ftp.ebi.ac.uk/pub/databases/microarray/data/experiment/GEOD/E-GEOD-44001/E-GEOD-44001.processed.1.zip	8.77	4.2	IB2	1	training
GSM1076602	SAMPLE 262	cervical cancer	5713384016_K	IB2	46.23	2.5	Homo sapiens	EFO	http://purl.obolibrary.org/obo/NCBITaxon_9606	1	P-GSE44001-2	ArrayExpress	GSM1076602 extract 1	total RNA	P-GSE44001-3	ArrayExpress	GSM1076602 LE 1	Cy3	P-GSE44001-4	ArrayExpress	GSM1076602	A-GEOD-14951	ArrayExpress	array assay	P-GSE44001-1	ArrayExpress	P-GSE44001-5	ArrayExpress	GSM1076602_sample_table.txt norm	GSM1076602_sample_table.txt	ftp://ftp.ebi.ac.uk/pub/databases/microarray/data/experiment/GEOD/E-GEOD-44001/E-GEOD-44001.processed.1.zip	46.23	2.5	IB2	1	training
GSM1076600	SAMPLE 260	cervical cancer	5713384016_I	IB2	49.2	5	Homo sapiens	EFO	http://purl.obolibrary.org/obo/NCBITaxon_9606	0	P-GSE44001-2	ArrayExpress	GSM1076600 extract 1	total RNA	P-GSE44001-3	ArrayExpress	GSM1076600 LE 1	Cy3	P-GSE44001-4	ArrayExpress	GSM1076600	A-GEOD-14951	ArrayExpress	array assay	P-GSE44001-1	ArrayExpress	P-GSE44001-5	ArrayExpress	GSM1076600_sample_table.txt norm	GSM1076600_sample_table.txt	ftp://ftp.ebi.ac.uk/pub/databases/microarray/data/experiment/GEOD/E-GEOD-44001/E-GEOD-44001.processed.1.zip	49.2	5	IB2	0	training
GSM1076582	SAMPLE 242	cervical cancer	5713384045_I	IB2	54.7	4.7	Homo sapiens	EFO	http://purl.obolibrary.org/obo/NCBITaxon_9606	0	P-GSE44001-2	ArrayExpress	GSM1076582 extract 1	total RNA	P-GSE44001-3	ArrayExpress	GSM1076582 LE 1	Cy3	P-GSE44001-4	ArrayExpress	GSM1076582	A-GEOD-14951	ArrayExpress	array assay	P-GSE44001-1	ArrayExpress	P-GSE44001-5	ArrayExpress	GSM1076582_sample_table.txt norm	GSM1076582_sample_table.txt	ftp://ftp.ebi.ac.uk/pub/databases/microarray/data/experiment/GEOD/E-GEOD-44001/E-GEOD-44001.processed.1.zip	54.7	4.7	IB2	0	testing
GSM1076573	SAMPLE 233	cervical cancer	5713384044_J	IB2	46.43	2.8	Homo sapiens	EFO	http://purl.obolibrary.org/obo/NCBITaxon_9606	0	P-GSE44001-2	ArrayExpress	GSM1076573 extract 1	total RNA	P-GSE44001-3	ArrayExpress	GSM1076573 LE 1	Cy3	P-GSE44001-4	ArrayExpress	GSM1076573	A-GEOD-14951	ArrayExpress	array assay	P-GSE44001-1	ArrayExpress	P-GSE44001-5	ArrayExpress	GSM1076573_sample_table.txt norm	GSM1076573_sample_table.txt	ftp://ftp.ebi.ac.uk/pub/databases/microarray/data/experiment/GEOD/E-GEOD-44001/E-GEOD-44001.processed.1.zip	46.43	2.8	IB2	0	testing
GSM1076568	SAMPLE 228	cervical cancer	5713384020_G	IB2	1.1	3.7	Homo sapiens	EFO	http://purl.obolibrary.org/obo/NCBITaxon_9606	0	P-GSE44001-2	ArrayExpress	GSM1076568 extract 1	total RNA	P-GSE44001-3	ArrayExpress	GSM1076568 LE 1	Cy3	P-GSE44001-4	ArrayExpress	GSM1076568	A-GEOD-14951	ArrayExpress	array assay	P-GSE44001-1	ArrayExpress	P-GSE44001-5	ArrayExpress	GSM1076568_sample_table.txt norm	GSM1076568_sample_table.txt	ftp://ftp.ebi.ac.uk/pub/databases/microarray/data/experiment/GEOD/E-GEOD-44001/E-GEOD-44001.processed.1.zip	1.1	3.7	IB2	0	training
GSM1076555	SAMPLE 215	cervical cancer	5713384015_H	IB2	77.67	3.5	Homo sapiens	EFO	http://purl.obolibrary.org/obo/NCBITaxon_9606	0	P-GSE44001-2	ArrayExpress	GSM1076555 extract 1	total RNA	P-GSE44001-3	ArrayExpress	GSM1076555 LE 1	Cy3	P-GSE44001-4	ArrayExpress	GSM1076555	A-GEOD-14951	ArrayExpress	array assay	P-GSE44001-1	ArrayExpress	P-GSE44001-5	ArrayExpress	GSM1076555_sample_table.txt norm	GSM1076555_sample_table.txt	ftp://ftp.ebi.ac.uk/pub/databases/microarray/data/experiment/GEOD/E-GEOD-44001/E-GEOD-44001.processed.1.zip	77.67	3.5	IB2	0	training
GSM1076547	SAMPLE 207	cervical cancer	5713384013_D	IB2	88.93	2.5	Homo sapiens	EFO	http://purl.obolibrary.org/obo/NCBITaxon_9606	0	P-GSE44001-2	ArrayExpress	GSM1076547 extract 1	total RNA	P-GSE44001-3	ArrayExpress	GSM1076547 LE 1	Cy3	P-GSE44001-4	ArrayExpress	GSM1076547	A-GEOD-14951	ArrayExpress	array assay	P-GSE44001-1	ArrayExpress	P-GSE44001-5	ArrayExpress	GSM1076547_sample_table.txt norm	GSM1076547_sample_table.txt	ftp://ftp.ebi.ac.uk/pub/databases/microarray/data/experiment/GEOD/E-GEOD-44001/E-GEOD-44001.processed.1.zip	88.93	2.5	IB2	0	training
GSM1076538	SAMPLE 198	cervical cancer	5713384057_G	IB2	15.3	3	Homo sapiens	EFO	http://purl.obolibrary.org/obo/NCBITaxon_9606	0	P-GSE44001-2	ArrayExpress	GSM1076538 extract 1	total RNA	P-GSE44001-3	ArrayExpress	GSM1076538 LE 1	Cy3	P-GSE44001-4	ArrayExpress	GSM1076538	A-GEOD-14951	ArrayExpress	array assay	P-GSE44001-1	ArrayExpress	P-GSE44001-5	ArrayExpress	GSM1076538_sample_table.txt norm	GSM1076538_sample_table.txt	ftp://ftp.ebi.ac.uk/pub/databases/microarray/data/experiment/GEOD/E-GEOD-44001/E-GEOD-44001.processed.1.zip	15.3	3	IB2	0	training
GSM1076530	SAMPLE 190	cervical cancer	5713384047_C	IB2	12.9	3	Homo sapiens	EFO	http://purl.obolibrary.org/obo/NCBITaxon_9606	1	P-GSE44001-2	ArrayExpress	GSM1076530 extract 1	total RNA	P-GSE44001-3	ArrayExpress	GSM1076530 LE 1	Cy3	P-GSE44001-4	ArrayExpress	GSM1076530	A-GEOD-14951	ArrayExpress	array assay	P-GSE44001-1	ArrayExpress	P-GSE44001-5	ArrayExpress	GSM1076530_sample_table.txt norm	GSM1076530_sample_table.txt	ftp://ftp.ebi.ac.uk/pub/databases/microarray/data/experiment/GEOD/E-GEOD-44001/E-GEOD-44001.processed.1.zip	12.9	3	IB2	1	training
GSM1076527	SAMPLE 187	cervical cancer	5713384046_L	IB2	43.57	4.5	Homo sapiens	EFO	http://purl.obolibrary.org/obo/NCBITaxon_9606	0	P-GSE44001-2	ArrayExpress	GSM1076527 extract 1	total RNA	P-GSE44001-3	ArrayExpress	GSM1076527 LE 1	Cy3	P-GSE44001-4	ArrayExpress	GSM1076527	A-GEOD-14951	ArrayExpress	array assay	P-GSE44001-1	ArrayExpress	P-GSE44001-5	ArrayExpress	GSM1076527_sample_table.txt norm	GSM1076527_sample_table.txt	ftp://ftp.ebi.ac.uk/pub/databases/microarray/data/experiment/GEOD/E-GEOD-44001/E-GEOD-44001.processed.1.zip	43.57	4.5	IB2	0	training
GSM1076526	SAMPLE 186	cervical cancer	5713384046_J	IB2	32.66	5.6	Homo sapiens	EFO	http://purl.obolibrary.org/obo/NCBITaxon_9606	0	P-GSE44001-2	ArrayExpress	GSM1076526 extract 1	total RNA	P-GSE44001-3	ArrayExpress	GSM1076526 LE 1	Cy3	P-GSE44001-4	ArrayExpress	GSM1076526	A-GEOD-14951	ArrayExpress	array assay	P-GSE44001-1	ArrayExpress	P-GSE44001-5	ArrayExpress	GSM1076526_sample_table.txt norm	GSM1076526_sample_table.txt	ftp://ftp.ebi.ac.uk/pub/databases/microarray/data/experiment/GEOD/E-GEOD-44001/E-GEOD-44001.processed.1.zip	32.66	5.6	IB2	0	testing
GSM1076512	SAMPLE 172	cervical cancer	5713384043_C	IB2	21.83	4	Homo sapiens	EFO	http://purl.obolibrary.org/obo/NCBITaxon_9606	1	P-GSE44001-2	ArrayExpress	GSM1076512 extract 1	total RNA	P-GSE44001-3	ArrayExpress	GSM1076512 LE 1	Cy3	P-GSE44001-4	ArrayExpress	GSM1076512	A-GEOD-14951	ArrayExpress	array assay	P-GSE44001-1	ArrayExpress	P-GSE44001-5	ArrayExpress	GSM1076512_sample_table.txt norm	GSM1076512_sample_table.txt	ftp://ftp.ebi.ac.uk/pub/databases/microarray/data/experiment/GEOD/E-GEOD-44001/E-GEOD-44001.processed.1.zip	21.83	4	IB2	1	training
GSM1076489	SAMPLE 149	cervical cancer	5713317111_J	IB2	52.7	3	Homo sapiens	EFO	http://purl.obolibrary.org/obo/NCBITaxon_9606	1	P-GSE44001-2	ArrayExpress	GSM1076489 extract 1	total RNA	P-GSE44001-3	ArrayExpress	GSM1076489 LE 1	Cy3	P-GSE44001-4	ArrayExpress	GSM1076489	A-GEOD-14951	ArrayExpress	array assay	P-GSE44001-1	ArrayExpress	P-GSE44001-5	ArrayExpress	GSM1076489_sample_table.txt norm	GSM1076489_sample_table.txt	ftp://ftp.ebi.ac.uk/pub/databases/microarray/data/experiment/GEOD/E-GEOD-44001/E-GEOD-44001.processed.1.zip	52.7	3	IB2	1	testing
GSM1076482	SAMPLE 142	cervical cancer	5713317111_B	IB2	94.7	4	Homo sapiens	EFO	http://purl.obolibrary.org/obo/NCBITaxon_9606	0	P-GSE44001-2	ArrayExpress	GSM1076482 extract 1	total RNA	P-GSE44001-3	ArrayExpress	GSM1076482 LE 1	Cy3	P-GSE44001-4	ArrayExpress	GSM1076482	A-GEOD-14951	ArrayExpress	array assay	P-GSE44001-1	ArrayExpress	P-GSE44001-5	ArrayExpress	GSM1076482_sample_table.txt norm	GSM1076482_sample_table.txt	ftp://ftp.ebi.ac.uk/pub/databases/microarray/data/experiment/GEOD/E-GEOD-44001/E-GEOD-44001.processed.1.zip	94.7	4	IB2	0	training
GSM1076467	SAMPLE 127	cervical cancer	5713384056_G	IB2	20.37	9.5	Homo sapiens	EFO	http://purl.obolibrary.org/obo/NCBITaxon_9606	0	P-GSE44001-2	ArrayExpress	GSM1076467 extract 1	total RNA	P-GSE44001-3	ArrayExpress	GSM1076467 LE 1	Cy3	P-GSE44001-4	ArrayExpress	GSM1076467	A-GEOD-14951	ArrayExpress	array assay	P-GSE44001-1	ArrayExpress	P-GSE44001-5	ArrayExpress	GSM1076467_sample_table.txt norm	GSM1076467_sample_table.txt	ftp://ftp.ebi.ac.uk/pub/databases/microarray/data/experiment/GEOD/E-GEOD-44001/E-GEOD-44001.processed.1.zip	20.37	9.5	IB2	0	testing
GSM1076463	SAMPLE 123	cervical cancer	5713384056_A	IB2	15.8	2	Homo sapiens	EFO	http://purl.obolibrary.org/obo/NCBITaxon_9606	0	P-GSE44001-2	ArrayExpress	GSM1076463 extract 1	total RNA	P-GSE44001-3	ArrayExpress	GSM1076463 LE 1	Cy3	P-GSE44001-4	ArrayExpress	GSM1076463	A-GEOD-14951	ArrayExpress	array assay	P-GSE44001-1	ArrayExpress	P-GSE44001-5	ArrayExpress	GSM1076463_sample_table.txt norm	GSM1076463_sample_table.txt	ftp://ftp.ebi.ac.uk/pub/databases/microarray/data/experiment/GEOD/E-GEOD-44001/E-GEOD-44001.processed.1.zip	15.8	2	IB2	0	training
GSM1076450	SAMPLE 110	cervical cancer	5713384031_K	IB2	56.03	4.2	Homo sapiens	EFO	http://purl.obolibrary.org/obo/NCBITaxon_9606	0	P-GSE44001-2	ArrayExpress	GSM1076450 extract 1	total RNA	P-GSE44001-3	ArrayExpress	GSM1076450 LE 1	Cy3	P-GSE44001-4	ArrayExpress	GSM1076450	A-GEOD-14951	ArrayExpress	array assay	P-GSE44001-1	ArrayExpress	P-GSE44001-5	ArrayExpress	GSM1076450_sample_table.txt norm	GSM1076450_sample_table.txt	ftp://ftp.ebi.ac.uk/pub/databases/microarray/data/experiment/GEOD/E-GEOD-44001/E-GEOD-44001.processed.1.zip	56.03	4.2	IB2	0	training
GSM1076439	SAMPLE 99	cervical cancer	5713384011_J	IB2	62.17	4	Homo sapiens	EFO	http://purl.obolibrary.org/obo/NCBITaxon_9606	0	P-GSE44001-2	ArrayExpress	GSM1076439 extract 1	total RNA	P-GSE44001-3	ArrayExpress	GSM1076439 LE 1	Cy3	P-GSE44001-4	ArrayExpress	GSM1076439	A-GEOD-14951	ArrayExpress	array assay	P-GSE44001-1	ArrayExpress	P-GSE44001-5	ArrayExpress	GSM1076439_sample_table.txt norm	GSM1076439_sample_table.txt	ftp://ftp.ebi.ac.uk/pub/databases/microarray/data/experiment/GEOD/E-GEOD-44001/E-GEOD-44001.processed.1.zip	62.17	4	IB2	0	testing
GSM1076431	SAMPLE 91	cervical cancer	5713384010_L	IB2	33.67	4	Homo sapiens	EFO	http://purl.obolibrary.org/obo/NCBITaxon_9606	1	P-GSE44001-2	ArrayExpress	GSM1076431 extract 1	total RNA	P-GSE44001-3	ArrayExpress	GSM1076431 LE 1	Cy3	P-GSE44001-4	ArrayExpress	GSM1076431	A-GEOD-14951	ArrayExpress	array assay	P-GSE44001-1	ArrayExpress	P-GSE44001-5	ArrayExpress	GSM1076431_sample_table.txt norm	GSM1076431_sample_table.txt	ftp://ftp.ebi.ac.uk/pub/databases/microarray/data/experiment/GEOD/E-GEOD-44001/E-GEOD-44001.processed.1.zip	33.67	4	IB2	1	training
GSM1076411	SAMPLE 71	cervical cancer	5713384061_H	IB2	22.5	4.6	Homo sapiens	EFO	http://purl.obolibrary.org/obo/NCBITaxon_9606	0	P-GSE44001-2	ArrayExpress	GSM1076411 extract 1	total RNA	P-GSE44001-3	ArrayExpress	GSM1076411 LE 1	Cy3	P-GSE44001-4	ArrayExpress	GSM1076411	A-GEOD-14951	ArrayExpress	array assay	P-GSE44001-1	ArrayExpress	P-GSE44001-5	ArrayExpress	GSM1076411_sample_table.txt norm	GSM1076411_sample_table.txt	ftp://ftp.ebi.ac.uk/pub/databases/microarray/data/experiment/GEOD/E-GEOD-44001/E-GEOD-44001.processed.1.zip	22.5	4.6	IB2	0	training
GSM1076406	SAMPLE 66	cervical cancer	5713384061_C	IB2	34.97	5	Homo sapiens	EFO	http://purl.obolibrary.org/obo/NCBITaxon_9606	0	P-GSE44001-2	ArrayExpress	GSM1076406 extract 1	total RNA	P-GSE44001-3	ArrayExpress	GSM1076406 LE 1	Cy3	P-GSE44001-4	ArrayExpress	GSM1076406	A-GEOD-14951	ArrayExpress	array assay	P-GSE44001-1	ArrayExpress	P-GSE44001-5	ArrayExpress	GSM1076406_sample_table.txt norm	GSM1076406_sample_table.txt	ftp://ftp.ebi.ac.uk/pub/databases/microarray/data/experiment/GEOD/E-GEOD-44001/E-GEOD-44001.processed.1.zip	34.97	5	IB2	0	testing
GSM1076400	SAMPLE 60	cervical cancer	5713384051_D	IB2	38.67	3	Homo sapiens	EFO	http://purl.obolibrary.org/obo/NCBITaxon_9606	0	P-GSE44001-2	ArrayExpress	GSM1076400 extract 1	total RNA	P-GSE44001-3	ArrayExpress	GSM1076400 LE 1	Cy3	P-GSE44001-4	ArrayExpress	GSM1076400	A-GEOD-14951	ArrayExpress	array assay	P-GSE44001-1	ArrayExpress	P-GSE44001-5	ArrayExpress	GSM1076400_sample_table.txt norm	GSM1076400_sample_table.txt	ftp://ftp.ebi.ac.uk/pub/databases/microarray/data/experiment/GEOD/E-GEOD-44001/E-GEOD-44001.processed.1.zip	38.67	3	IB2	0	training
GSM1076365	SAMPLE 25	cervical cancer	5713384008_F	IB2	79.97	4	Homo sapiens	EFO	http://purl.obolibrary.org/obo/NCBITaxon_9606	0	P-GSE44001-2	ArrayExpress	GSM1076365 extract 1	total RNA	P-GSE44001-3	ArrayExpress	GSM1076365 LE 1	Cy3	P-GSE44001-4	ArrayExpress	GSM1076365	A-GEOD-14951	ArrayExpress	array assay	P-GSE44001-1	ArrayExpress	P-GSE44001-5	ArrayExpress	GSM1076365_sample_table.txt norm	GSM1076365_sample_table.txt	ftp://ftp.ebi.ac.uk/pub/databases/microarray/data/experiment/GEOD/E-GEOD-44001/E-GEOD-44001.processed.1.zip	79.97	4	IB2	0	training
GSM1076358	SAMPLE 18	cervical cancer	5713384006_J	IB2	18.27	4	Homo sapiens	EFO	http://purl.obolibrary.org/obo/NCBITaxon_9606	1	P-GSE44001-2	ArrayExpress	GSM1076358 extract 1	total RNA	P-GSE44001-3	ArrayExpress	GSM1076358 LE 1	Cy3	P-GSE44001-4	ArrayExpress	GSM1076358	A-GEOD-14951	ArrayExpress	array assay	P-GSE44001-1	ArrayExpress	P-GSE44001-5	ArrayExpress	GSM1076358_sample_table.txt norm	GSM1076358_sample_table.txt	ftp://ftp.ebi.ac.uk/pub/databases/microarray/data/experiment/GEOD/E-GEOD-44001/E-GEOD-44001.processed.1.zip	18.27	4	IB2	1	training

## Sheet: TCGA-CESC
A0_Samples	A19_Height	A1_OS	A20_Weight	A21_BMI	A2_Event	A3_T	A4_N	A5_M	A6_Stage	A7_Grade	A8_New_Event	A8_New_Event_Time	A9_Cancer_Status	age_at_initial_pathologic_diagnosis	ethnicity	hysterectomy_performed_type	keratinizing_squamous_cell_carcinoma_present_indicator	lymphovascular_invasion_indicator	menopause_status	number_of_lymphnodes_positive_by_he	number_of_lymphnodes_positive_by_ihc	number_of_successful_pregnancies_which_resulted_in_at_least_1_live_birth	number_pack_years_smoked	other_dx	person_neoplasm_cancer_status	race_list.race	tobacco_smoking_history	total_number_of_pregnancies
TCGA-EA-A5O9	160	788	99	38.6719	Alive	T1b2	N0	M0	Stage IB2	G2	0	788	TUMOR FREE	39	NOT HISPANIC OR LATINO	Radical Hysterectomy	Non-keratinizing squamous cell carcinoma	ABSENT	Pre (<6 months since LMP AND no prior bilateral ovariectomy AND not on estrogen replacement)	0	Not Available	4	Not Available	No	TUMOR FREE	WHITE	1	11
TCGA-DS-A0VK	165	1118	52	19.1001	Dead	T1b1	N1	M0	Stage IB	G3	1	209	WITH TUMOR	45	NOT HISPANIC OR LATINO	Radical Hysterectomy	Keratinizing squamous cell carcinoma	PRESENT	Pre (<6 months since LMP AND no prior bilateral ovariectomy AND not on estrogen replacement)	1	0	1	Not Available	No	WITH TUMOR	WHITE	4	4
TCGA-Q1-A73S	160	688	68	26.5625	Alive	T1b1	N1	MX	Stage IB1	G2	0	688	Unknown	33	NOT HISPANIC OR LATINO	Radical Hysterectomy	Non-keratinizing squamous cell carcinoma	PRESENT	Pre (<6 months since LMP AND no prior bilateral ovariectomy AND not on estrogen replacement)	2	0	2	7.5	No	Unknown	WHITE	4	4
TCGA-Q1-A6DW	160	534	62	24.2188	Alive	TX	NX	MX	Stage I	GX	0	534	Unknown	44	NOT HISPANIC OR LATINO	Not Evaluated	Non-keratinizing squamous cell carcinoma	ABSENT	Pre (<6 months since LMP AND no prior bilateral ovariectomy AND not on estrogen replacement)	Not Available	Not Available	1	2.5	No	Unknown	WHITE	4	1
TCGA-C5-A8XH	163	1394	60	22.5827	Dead	T1b1	N0	MX	Stage IB1	Not Available	0	1394	TUMOR FREE	39	NOT HISPANIC OR LATINO	Radical Hysterectomy	Keratinizing squamous cell carcinoma	Not Available	Not Available	0	Not Available	2	20	No	TUMOR FREE	WHITE	4	2
TCGA-Q1-A73P	173	483	82	27.3982	Alive	T1b	N0	MX	Stage IB1	G1	0	483	Unknown	45	NOT HISPANIC OR LATINO	Radical Hysterectomy	Not Available	ABSENT	Pre (<6 months since LMP AND no prior bilateral ovariectomy AND not on estrogen replacement)	0	0	5	Not Available	No	Unknown	WHITE	1	6
TCGA-C5-A905	Not Available	4879	73	NA	Alive	T1b	N0	MX	Stage IB	G2	0	4879	TUMOR FREE	37	NOT HISPANIC OR LATINO	Radical Hysterectomy	Non-keratinizing squamous cell carcinoma	Not Available	Not Available	0	Not Available	9	Not Available	No	TUMOR FREE	BLACK OR AFRICAN AMERICAN	Unknown	9
TCGA-C5-A1M5	Not Available	2052	70	NA	Dead	T1b	N0	M0	Stage IB	G2	1	693	WITH TUMOR	53	NOT HISPANIC OR LATINO	Radical Hysterectomy	Keratinizing squamous cell carcinoma	PRESENT	Indeterminate (neither Pre or Postmenopausal)	0	0	4	Not Available	No	WITH TUMOR	WHITE	1	4
TCGA-ZJ-AAXB	163	0	97	36.5087	Alive	T1b2	N0	M0	Stage IB2	G3	0	0.01	Unknown	42	NOT HISPANIC OR LATINO	Not Available	Not Available	Not Available	Unknown	Not Available	Not Available	3	Not Available	No	Unknown	WHITE	1	3
TCGA-Q1-A5R1	183	474	92	27.4717	Alive	T1b1	N0	MX	Stage IB1	G2	0	474	TUMOR FREE	32	NOT HISPANIC OR LATINO	Radical Hysterectomy	Non-keratinizing squamous cell carcinoma	ABSENT	Pre (<6 months since LMP AND no prior bilateral ovariectomy AND not on estrogen replacement)	0	0	1	Not Available	No	TUMOR FREE	WHITE	1	2
TCGA-Q1-A73R	155	567	95	39.5421	Alive	TX	NX	MX	Stage I	GX	0	567	Unknown	45	Not Evaluated	Not Available	Not Available	Not Available	Pre (<6 months since LMP AND no prior bilateral ovariectomy AND not on estrogen replacement)	Not Available	Not Available	Not Available	Not Available	No	Unknown	WHITE	1	Not Available
TCGA-C5-A1MP	Not Available	109	Not Available	NA	Alive	T1b2	N1	MX	Stage IB2	G3	0	109	TUMOR FREE	34	NOT HISPANIC OR LATINO	Radical Hysterectomy	Not Available	PRESENT	Pre (<6 months since LMP AND no prior bilateral ovariectomy AND not on estrogen replacement)	6	Not Available	3	Not Available	No	TUMOR FREE	BLACK OR AFRICAN AMERICAN	1	3
TCGA-DG-A2KH	Not Available	34	Not Available	NA	Alive	T1b1	N0	M0	Stage IB1	GX	0	34	Unknown	25	Not Evaluated	Radical Hysterectomy	Not Available	ABSENT	Pre (<6 months since LMP AND no prior bilateral ovariectomy AND not on estrogen replacement)	0	0	1	Not Available	No	Unknown	Not Evaluated	4	Not Available
TCGA-EA-A5ZF	151	828	51	22.3674	Alive	T1b1	NX	M0	Stage IB1	G2	1	440	TUMOR FREE	56	NOT HISPANIC OR LATINO	Radical Hysterectomy	Non-keratinizing squamous cell carcinoma	ABSENT	Peri (6-12 months since last menstrual period)	Not Available	Not Available	3	Not Available	No	TUMOR FREE	ASIAN	1	3
TCGA-C5-A8YR	Not Available	837	80	NA	Dead	T1b	N0	M0	Stage IB	G3	1	272	Unknown	56	NOT HISPANIC OR LATINO	Radical Hysterectomy	Non-keratinizing squamous cell carcinoma	Not Available	Not Available	0	Not Available	4	Not Available	No	Unknown	WHITE	1	6
TCGA-C5-A1MJ	165	14	75	27.5482	Dead	T1b1	N0	MX	Stage IB1	G2	0	14	TUMOR FREE	61	Not Available	Radical Hysterectomy	Not Available	PRESENT	Post (prior bilateral ovariectomy OR >12 mo since LMP with no prior hysterectomy)	0	0	3	Not Available	No	TUMOR FREE	WHITE	1	6
TCGA-LP-A4AW	158	27	52	20.83	Alive	T1b	N0	M0	Stage IA	G1	0	27	TUMOR FREE	52	NOT HISPANIC OR LATINO	Radical Hysterectomy	Keratinizing squamous cell carcinoma	Not Available	Peri (6-12 months since last menstrual period)	Not Available	Not Available	2	Not Available	No	TUMOR FREE	ASIAN	1	2
TCGA-DS-A1OD	155	3874	89	37.0447	Alive	T1b1	N0	M0	Stage IB1	G3	0	3874	TUMOR FREE	49	NOT HISPANIC OR LATINO	Radical Hysterectomy	Keratinizing squamous cell carcinoma	PRESENT	Pre (<6 months since LMP AND no prior bilateral ovariectomy AND not on estrogen replacement)	0	0	1	Not Available	No	TUMOR FREE	WHITE	4	1
TCGA-VS-A9UQ	160	1263	72	28.125	Alive	T1b	N0	MX	Stage IB	G2	1	561	TUMOR FREE	32	Not Evaluated	Other	Not Available	Not Available	Peri (6-12 months since last menstrual period)	0	Not Available	Not Available	Not Available	No	TUMOR FREE	Unknown	1	4
TCGA-EA-A3QE	154	761	73	30.7809	Alive	T1b	N0	M0	Stage IB	G2	0	761	TUMOR FREE	45	NOT HISPANIC OR LATINO	Radical Hysterectomy	Non-keratinizing squamous cell carcinoma	ABSENT	Pre (<6 months since LMP AND no prior bilateral ovariectomy AND not on estrogen replacement)	Not Available	Not Available	1	Not Available	No	TUMOR FREE	WHITE	1	5
TCGA-MA-AA3Y	156	542	65	26.7094	Alive	T1b1	N0	M0	Stage IB1	G3	0	542	TUMOR FREE	48	HISPANIC OR LATINO	Radical Hysterectomy	Keratinizing squamous cell carcinoma	ABSENT	Pre (<6 months since LMP AND no prior bilateral ovariectomy AND not on estrogen replacement)	0	0	Not Available	Not Available	No	TUMOR FREE	WHITE	1	1
TCGA-MA-AA3W	155	685	84	34.9636	Alive	T1b1	N1	M0	Stage IB1	G3	0	685	TUMOR FREE	54	HISPANIC OR LATINO	Radical Hysterectomy	Non-keratinizing squamous cell carcinoma	Unknown	Post (prior bilateral ovariectomy OR >12 mo since LMP with no prior hysterectomy)	1	0	4	5.7	No	TUMOR FREE	WHITE	2	6
TCGA-IR-A3LF	155	2949	86	35.796	Alive	T1b1	N0	M0	Stage IB1	G2	0	2949	TUMOR FREE	64	Not Evaluated	Simple Hysterectomy	Not Available	ABSENT	Post (prior bilateral ovariectomy OR >12 mo since LMP with no prior hysterectomy)	0	0	2	Not Available	No	TUMOR FREE	WHITE	1	3
TCGA-EA-A3HS	169	959	54	18.9069	Alive	T1b	N0	M0	Stage IB	G1	0	959	TUMOR FREE	35	NOT HISPANIC OR LATINO	Radical Hysterectomy	Keratinizing squamous cell carcinoma	ABSENT	Pre (<6 months since LMP AND no prior bilateral ovariectomy AND not on estrogen replacement)	0	0	1	Not Available	No	TUMOR FREE	WHITE	1	2
TCGA-C5-A2LT	163	2226	59	22.2063	Alive	T1b	N0	M0	Stage IB	G3	0	2226	TUMOR FREE	38	NOT HISPANIC OR LATINO	Radical Hysterectomy	Keratinizing squamous cell carcinoma	ABSENT	Pre (<6 months since LMP AND no prior bilateral ovariectomy AND not on estrogen replacement)	0	0	2	19	No	TUMOR FREE	WHITE	2	2
TCGA-FU-A57G	160	1078	57	22.2656	Alive	T1b2	N0	MX	Stage IB2	G2	0	1078	TUMOR FREE	49	NOT HISPANIC OR LATINO	Radical Hysterectomy	Not Available	ABSENT	Pre (<6 months since LMP AND no prior bilateral ovariectomy AND not on estrogen replacement)	0	Not Available	2	Not Available	No	TUMOR FREE	WHITE	1	3
TCGA-EK-A2R8	170	44	75	25.9516	Alive	T1b2	N1	MX	Stage IB2	G3	0	44	WITH TUMOR	48	NOT HISPANIC OR LATINO	Radical Hysterectomy	Keratinizing squamous cell carcinoma	ABSENT	Pre (<6 months since LMP AND no prior bilateral ovariectomy AND not on estrogen replacement)	Not Available	Not Available	5	Not Available	No	WITH TUMOR	WHITE	Not Available	5
TCGA-C5-A2LX	165	2526	65	23.8751	Alive	T2	N1	MX	Stage IB1	G2	0	2526	TUMOR FREE	54	NOT HISPANIC OR LATINO	Radical Hysterectomy	Keratinizing squamous cell carcinoma	PRESENT	Post (prior bilateral ovariectomy OR >12 mo since LMP with no prior hysterectomy)	3	0	4	35	No	TUMOR FREE	WHITE	2	4
TCGA-JX-A3PZ	175	642	58	18.9388	Dead	T1b	N0	M0	Stage IB	G2	1	617	WITH TUMOR	25	Unknown	Radical Hysterectomy	Keratinizing squamous cell carcinoma	PRESENT	Pre (<6 months since LMP AND no prior bilateral ovariectomy AND not on estrogen replacement)	0	0	0	Not Available	No	WITH TUMOR	WHITE	1	0
TCGA-EA-A5FO	162	815	58	22.1003	Alive	T1b1	N0	M0	Stage IB1	G2	0	815	TUMOR FREE	59	NOT HISPANIC OR LATINO	Radical Hysterectomy	Non-keratinizing squamous cell carcinoma	ABSENT	Post (prior bilateral ovariectomy OR >12 mo since LMP with no prior hysterectomy)	0	Not Available	2	Not Available	No	TUMOR FREE	WHITE	1	Not Available
TCGA-C5-A902	177	149	83	26.493	Alive				Stage IB2	G3	0	149	TUMOR FREE	35	NOT HISPANIC OR LATINO	Not Evaluated	Not Available	Not Available	Not Available	Not Available	Not Available	1	21	No	TUMOR FREE	BLACK OR AFRICAN AMERICAN	2	1
TCGA-C5-A1M7	165	1409	69	25.3444	Alive	T1b	N0	MX	Stage IB	G2	0	1409	TUMOR FREE	37	NOT HISPANIC OR LATINO	Radical Hysterectomy	Non-keratinizing squamous cell carcinoma	ABSENT	Pre (<6 months since LMP AND no prior bilateral ovariectomy AND not on estrogen replacement)	0	0	4	26	No	TUMOR FREE	WHITE	2	5
TCGA-GH-A9DA	170	540	Not Available	NA	Alive	T1b	N0	MX	Stage IB1	G3	0	540	TUMOR FREE	27	NOT HISPANIC OR LATINO	Radical Hysterectomy	Non-keratinizing squamous cell carcinoma	ABSENT	Not Evaluated	0	0	3	6.5	No	TUMOR FREE	WHITE	2	5
TCGA-R2-A69V	157	596	116	47.0607	Alive	T1b	N0	M0	Stage IB	G3	0	596	TUMOR FREE	42	NOT HISPANIC OR LATINO	Radical Hysterectomy	Non-keratinizing squamous cell carcinoma	PRESENT	Peri (6-12 months since last menstrual period)	0	0	1	Not Available	No	TUMOR FREE	WHITE	1	Not Available
TCGA-EK-A2H1	160	799	62	24.2188	Alive				Stage IB2	G3	0	799	TUMOR FREE	20	Not Available	Not Available	Non-keratinizing squamous cell carcinoma	ABSENT	Pre (<6 months since LMP AND no prior bilateral ovariectomy AND not on estrogen replacement)	Not Available	Not Available	Not Available	Not Available	No	TUMOR FREE	WHITE	Not Available	Not Available
TCGA-C5-A1M9	155	1065	49	20.3954	Dead	T3b	N1	M0	Stage IB1	G3	1	555	WITH TUMOR	46	NOT HISPANIC OR LATINO	Radical Hysterectomy	Not Available	PRESENT	Pre (<6 months since LMP AND no prior bilateral ovariectomy AND not on estrogen replacement)	14	Not Available	0	Not Available	No	WITH TUMOR	WHITE	1	1
TCGA-4J-AA1J	165	542	48	17.6309	Alive	T1b2	N0	M0	Stage IB2	G3	0	542	TUMOR FREE	31	NOT HISPANIC OR LATINO	Radical Hysterectomy	Non-keratinizing squamous cell carcinoma	PRESENT	Pre (<6 months since LMP AND no prior bilateral ovariectomy AND not on estrogen replacement)	0	Not Available	4	Not Available	No	TUMOR FREE	WHITE	1	4
TCGA-MU-A8JM	165	607	86	31.5886	Alive	T1b	N0	MX	Stage IB1	G2	0	607	TUMOR FREE	46	NOT HISPANIC OR LATINO	Radical Hysterectomy	Non-keratinizing squamous cell carcinoma	Unknown	Unknown	0	Not Available	1	30	No	TUMOR FREE	WHITE	4	2
TCGA-EK-A2RK	165	13	101	37.0983	Alive	T1b1	N0	MX	Stage IA2	G3	0	13	Not Available	67	NOT HISPANIC OR LATINO	Radical Hysterectomy	Non-keratinizing squamous cell carcinoma	ABSENT	Post (prior bilateral ovariectomy OR >12 mo since LMP with no prior hysterectomy)	Not Available	Not Available	1	Not Available	No	Not Available	WHITE	Not Available	2
TCGA-EK-A2IR	160	3442	61	23.8281	Alive	T1b	N0	MX	Stage IB2	G3	0	3442	TUMOR FREE	48	Not Available	Radical Hysterectomy	Keratinizing squamous cell carcinoma	PRESENT	Not Available	Not Available	Not Available	1	18	No	TUMOR FREE	WHITE	Not Available	1
TCGA-C5-A0TN	Not Available	348	55	NA	Dead	T1b	N1	MX	Stage IB2	G3	1	62	WITH TUMOR	21	NOT HISPANIC OR LATINO	Radical Hysterectomy	Keratinizing squamous cell carcinoma	PRESENT	Pre (<6 months since LMP AND no prior bilateral ovariectomy AND not on estrogen replacement)	2	Not Available	1	Not Available	No	WITH TUMOR	BLACK OR AFRICAN AMERICAN	1	4
TCGA-FU-A3NI	162	638	57	21.7193	Dead	T1b1	N1	MX	Stage IB1	G2	0	638	TUMOR FREE	45	NOT HISPANIC OR LATINO	Radical Hysterectomy	Keratinizing squamous cell carcinoma	PRESENT	Pre (<6 months since LMP AND no prior bilateral ovariectomy AND not on estrogen replacement)	2	Not Available	2	Not Available	No	TUMOR FREE	WHITE	2	Not Available
TCGA-C5-A8XJ	160	4467	114	44.5312	Alive				Stage IB	Not Available	0	4467	TUMOR FREE	74	NOT HISPANIC OR LATINO	Not Evaluated	Not Available	Not Available	Not Available	Not Available	Not Available	4	Not Available	Yes	TUMOR FREE	WHITE	1	4
TCGA-JX-A3Q8	158	1357	68	27.2392	Alive	T1b1	N0	MX	Stage IB1	G3	0	1357	TUMOR FREE	40	NOT HISPANIC OR LATINO	Radical Hysterectomy	Not Available	ABSENT	Pre (<6 months since LMP AND no prior bilateral ovariectomy AND not on estrogen replacement)	0	0	1	Not Available	No	TUMOR FREE	ASIAN	1	3
TCGA-ZJ-AAXN	173	0	59	19.7133	Alive	T1b2	N1	M0	Stage IB2	Not Available	0	0.01	Unknown	34	NOT HISPANIC OR LATINO	Not Available	Non-keratinizing squamous cell carcinoma	Not Available	Unknown	Not Available	Not Available	1	2.1	No	Unknown	WHITE	2	1
TCGA-EK-A2RL	154	1453	89	37.5274	Dead	T1b1	N1	MX	Stage IB	G2	1	1143	TUMOR FREE	32	NOT HISPANIC OR LATINO	Radical Hysterectomy	Not Available	ABSENT	Not Available	Not Available	Not Available	Not Available	Not Available	No	TUMOR FREE	BLACK OR AFRICAN AMERICAN	Not Available	Not Available
TCGA-MU-A5YI	175	1053	101	32.9796	Alive	T1a1	NX	MX	Stage IA1	G2	1	630	TUMOR FREE	60	NOT HISPANIC OR LATINO	Radical Hysterectomy	Non-keratinizing squamous cell carcinoma	PRESENT	Post (prior bilateral ovariectomy OR >12 mo since LMP with no prior hysterectomy)	0	Not Available	Not Available	10	No	TUMOR FREE	BLACK OR AFRICAN AMERICAN	3	Not Available
TCGA-EA-A1QS	164	1203	60	22.3081	Alive	T1b1	N0	M0	Stage IB1	G2	0	1203	TUMOR FREE	46	NOT HISPANIC OR LATINO	Radical Hysterectomy	Non-keratinizing squamous cell carcinoma	ABSENT	Post (prior bilateral ovariectomy OR >12 mo since LMP with no prior hysterectomy)	0	0	2	Not Available	No	TUMOR FREE	WHITE	1	6
TCGA-FU-A3TX	Not Available	45	67	NA	Alive	T1b2	N0	M0	Stage IB2	G3	0	45	Unknown	78	Not Evaluated	Radical Hysterectomy	Keratinizing squamous cell carcinoma	ABSENT	Post (prior bilateral ovariectomy OR >12 mo since LMP with no prior hysterectomy)	0	Not Available	3	Not Available	Yes	Unknown	Not Evaluated	4	3
TCGA-EK-A2RJ	162	53	85	32.3884	Alive	T1b2	N0	MX	Stage IB2	G3	0	53	TUMOR FREE	51	NOT HISPANIC OR LATINO	Radical Hysterectomy	Non-keratinizing squamous cell carcinoma	PRESENT	Not Available	Not Available	Not Available	1	Not Available	No	TUMOR FREE	WHITE	Not Available	1
TCGA-VS-A9UT	144	482	42	20.2546	Alive	T1b1	N1	MX	Stage IB	G3	0	482	TUMOR FREE	72	Not Evaluated	Radical Hysterectomy	Not Available	ABSENT	Post (prior bilateral ovariectomy OR >12 mo since LMP with no prior hysterectomy)	1	Not Available	3	Not Available	No	TUMOR FREE	ASIAN	1	3
TCGA-EK-A3GJ	171	3	96	32.8306	Alive	T1b1	N0		Stage IB1	G3	0	3	Discrepancy	51	Not Available	Radical Hysterectomy	Keratinizing squamous cell carcinoma	ABSENT	Not Available	Not Available	Not Available	6	Not Available	No	Discrepancy	NATIVE HAWAIIAN OR OTHER PACIFIC ISLANDER	Not Available	10
TCGA-EA-A97N	160	11	60	23.4375	Alive	T1b2	N0	M0	Stage IB2	G2	0	11	TUMOR FREE	38	NOT HISPANIC OR LATINO	Radical Hysterectomy	Non-keratinizing squamous cell carcinoma	ABSENT	Pre (<6 months since LMP AND no prior bilateral ovariectomy AND not on estrogen replacement)	0	Not Available	2	Not Available	No	TUMOR FREE	WHITE	1	5
TCGA-IR-A3LA	157	4172	101	40.9753	Alive	T1b1	N0	M0	Stage IB1	G3	0	4172	TUMOR FREE	60	Not Evaluated	Simple Hysterectomy	Not Available	PRESENT	Post (prior bilateral ovariectomy OR >12 mo since LMP with no prior hysterectomy)	0	0	0	Not Available	No	TUMOR FREE	WHITE	1	2
TCGA-C5-A1ME	165	1756	69	25.3444	Alive	T1b1	N0	M0	Stage IB1	G1	0	1756	TUMOR FREE	40	NOT HISPANIC OR LATINO	Radical Hysterectomy	Not Available	ABSENT	Pre (<6 months since LMP AND no prior bilateral ovariectomy AND not on estrogen replacement)	0	0	1	22	No	TUMOR FREE	WHITE	4	1
TCGA-JW-A69B	155	863	69	28.7201	Alive	T1b2	NX	MX	Stage IB2	GX	0	863	TUMOR FREE	44	HISPANIC OR LATINO	Not Available	Not Available	Not Available	Pre (<6 months since LMP AND no prior bilateral ovariectomy AND not on estrogen replacement)	Not Available	Not Available	3	Not Available	No	TUMOR FREE	WHITE	1	4
TCGA-FU-A3HY	170	954	74	25.6055	Alive	T1b2	N1	MX	Stage IB2	G2	0	954	TUMOR FREE	47	NOT HISPANIC OR LATINO	Radical Hysterectomy	Non-keratinizing squamous cell carcinoma	PRESENT	Pre (<6 months since LMP AND no prior bilateral ovariectomy AND not on estrogen replacement)	1	Not Available	6	5	No	TUMOR FREE	WHITE	2	6
TCGA-EK-A2R7	165	27	75	27.5482	Alive	T1b1	N1	M0	Stage IB	G3	0	27	TUMOR FREE	45	NOT HISPANIC OR LATINO	Radical Hysterectomy	Not Available	PRESENT	Pre (<6 months since LMP AND no prior bilateral ovariectomy AND not on estrogen replacement)	Not Available	Not Available	2	Not Available	No	TUMOR FREE	WHITE	Not Available	2
TCGA-EA-A78R	160	410	63	24.6094	Alive	T1b1	NX	M0	Stage IB1	G2	0	410	TUMOR FREE	54	NOT HISPANIC OR LATINO	Radical Hysterectomy	Non-keratinizing squamous cell carcinoma	PRESENT	Peri (6-12 months since last menstrual period)	Not Available	Not Available	3	Not Available	No	TUMOR FREE	ASIAN	1	3
TCGA-EA-A556	160	453	62	24.2188	Alive	T1b1	N0	M0	Stage IB1	G3	0	453	TUMOR FREE	38	NOT HISPANIC OR LATINO	Radical Hysterectomy	Not Available	Unknown	Pre (<6 months since LMP AND no prior bilateral ovariectomy AND not on estrogen replacement)	0	Not Available	1	20	No	TUMOR FREE	WHITE	2	1
TCGA-Q1-A73O	152	428	76	32.8947	Alive	TX	NX	MX	Stage IB2	GX	0	428	Unknown	37	HISPANIC OR LATINO	Not Evaluated	Non-keratinizing squamous cell carcinoma	ABSENT	Pre (<6 months since LMP AND no prior bilateral ovariectomy AND not on estrogen replacement)	Not Available	Not Available	Not Available	Not Available	No	Unknown	Not Evaluated	1	Not Available
TCGA-HM-A3JJ	173	659	72	24.0569	Dead	T1b1	N1	MX	Stage IB1	G3	1	385	WITH TUMOR	40	NOT HISPANIC OR LATINO	Radical Hysterectomy	Non-keratinizing squamous cell carcinoma	PRESENT	Pre (<6 months since LMP AND no prior bilateral ovariectomy AND not on estrogen replacement)	4	Not Available	5	Not Available	No	WITH TUMOR	BLACK OR AFRICAN AMERICAN	Not Available	6
TCGA-C5-A7CG	169	6408	94	32.912	Alive	T1b	N0	MX	Stage IB	G2	0	6408	TUMOR FREE	55	NOT HISPANIC OR LATINO	Radical Hysterectomy	Keratinizing squamous cell carcinoma	Not Available	Not Available	0	Not Available	5	Not Available	No	TUMOR FREE	WHITE	1	6
TCGA-JX-A5QV	165	636	61	22.4059	Alive	T1b1	N0	M0	Stage IB1	G3	0	636	TUMOR FREE	37	NOT HISPANIC OR LATINO	Radical Hysterectomy	Keratinizing squamous cell carcinoma	ABSENT	Pre (<6 months since LMP AND no prior bilateral ovariectomy AND not on estrogen replacement)	0	0	4	Not Available	No	TUMOR FREE	WHITE	1	5
TCGA-DS-A0VN	165	3609	81	29.7521	Alive	T1b2	N0	M0	Stage IB	G2	0	3609	TUMOR FREE	47	NOT HISPANIC OR LATINO	Radical Hysterectomy	Keratinizing squamous cell carcinoma	ABSENT	Pre (<6 months since LMP AND no prior bilateral ovariectomy AND not on estrogen replacement)	0	0	2	Not Available	No	TUMOR FREE	WHITE	1	4
TCGA-EA-A43B	164	791	72	26.7698	Alive	T1b1	N0	M0	Stage IB1	G2	0	791	TUMOR FREE	43	NOT HISPANIC OR LATINO	Radical Hysterectomy	Keratinizing squamous cell carcinoma	Not Available	Pre (<6 months since LMP AND no prior bilateral ovariectomy AND not on estrogen replacement)	0	Not Available	2	Not Available	No	TUMOR FREE	WHITE	1	2
TCGA-EA-A5ZE	153	829	55	23.4952	Alive	T1b1	N0	M0	Stage IB1	G3	1	425	TUMOR FREE	54	NOT HISPANIC OR LATINO	Radical Hysterectomy	Non-keratinizing squamous cell carcinoma	ABSENT	Peri (6-12 months since last menstrual period)	Not Available	Not Available	3	Not Available	No	TUMOR FREE	ASIAN	1	3
TCGA-UC-A7PD	Not Available	355	Not Available	NA	Dead	T1b	N0	M0	Stage IB	G2	1	202	WITH TUMOR	21	Not Evaluated	Radical Hysterectomy	Keratinizing squamous cell carcinoma	PRESENT	Pre (<6 months since LMP AND no prior bilateral ovariectomy AND not on estrogen replacement)	0	0	4	1.75	No	WITH TUMOR	AMERICAN INDIAN OR ALASKA NATIVE	2	5
TCGA-C5-A2LS	173	1345	92	30.7394	Alive	T1b2	N0	M0	Stage IB2	G1	0	1345	TUMOR FREE	37	NOT HISPANIC OR LATINO	Radical Hysterectomy	Not Available	Not Available	Not Available	0	Not Available	2	11	No	TUMOR FREE	WHITE	2	3
TCGA-VS-A8QH	159	1210	73	28.8754	Dead	TX	NX	MX	Stage IB1	G2	0	1210	WITH TUMOR	76	Not Evaluated	Not Evaluated	Not Available	Not Available	Post (prior bilateral ovariectomy OR >12 mo since LMP with no prior hysterectomy)	Not Available	Not Available	3	Not Available	No	WITH TUMOR	WHITE	1	4
TCGA-C5-A1MF	163	1617	70	26.3465	Alive	T1b2	N0	MX	Stage IB2	G2	0	1617	TUMOR FREE	49	NOT HISPANIC OR LATINO	Radical Hysterectomy	Keratinizing squamous cell carcinoma	PRESENT	Pre (<6 months since LMP AND no prior bilateral ovariectomy AND not on estrogen replacement)	0	0	2	10	No	TUMOR FREE	WHITE	4	2
TCGA-VS-A9UZ	149	2044	54	24.3232	Alive	T1b	N0	MX	Stage IB1	G2	0	2044	TUMOR FREE	61	Not Evaluated	Other	Not Available	Not Available	Peri (6-12 months since last menstrual period)	0	Not Available	4	Not Available	No	TUMOR FREE	WHITE	1	4
TCGA-VS-A8Q9	150	1630	49	21.7778	Alive	TX	NX	MX	Stage IB1	G2	0	1630	TUMOR FREE	79	Not Evaluated	Not Evaluated	Not Available	Not Available	Post (prior bilateral ovariectomy OR >12 mo since LMP with no prior hysterectomy)	Not Available	Not Available	8	Not Available	No	TUMOR FREE	WHITE	1	12
TCGA-DS-A7WH	168	533	50	17.7154	Alive	T1b1	N0	MX	Stage IB1	G2	0	533	TUMOR FREE	34	NOT HISPANIC OR LATINO	Radical Hysterectomy	Non-keratinizing squamous cell carcinoma	Not Available	Pre (<6 months since LMP AND no prior bilateral ovariectomy AND not on estrogen replacement)	0	0	0	Not Available	No	TUMOR FREE	WHITE	1	2
TCGA-C5-A1BK	151	5385	82	35.9633	Alive	T1b	N0	MX	Stage IB	G2	0	5385	TUMOR FREE	36	NOT HISPANIC OR LATINO	Radical Hysterectomy	Keratinizing squamous cell carcinoma	ABSENT	Pre (<6 months since LMP AND no prior bilateral ovariectomy AND not on estrogen replacement)	0	0	4	Not Available	No	TUMOR FREE	BLACK OR AFRICAN AMERICAN	1	4
TCGA-EK-A2RC	170	129	72	24.9135	Alive				Stage IB1	G3	0	129	TUMOR FREE	33	Not Available	Radical Hysterectomy	Not Available	PRESENT	Not Available	Not Available	Not Available	3	Not Available	No	TUMOR FREE	Not Available	Not Available	4
TCGA-VS-A8Q8	166	978	92	33.3866	Dead	T1b	N0	MX	Stage IB	G2	1	488	WITH TUMOR	26	Not Evaluated	Other	Not Available	ABSENT	Pre (<6 months since LMP AND no prior bilateral ovariectomy AND not on estrogen replacement)	0	Not Available	Not Available	Not Available	No	WITH TUMOR	WHITE	1	0
TCGA-LP-A4AX	Not Available	380	Not Available	NA	Alive	T1b1	N0	M0	Stage IB1	G3	0	380	TUMOR FREE	45	NOT HISPANIC OR LATINO	Simple Hysterectomy	Not Available	Not Available	Peri (6-12 months since last menstrual period)	0	Not Available	2	Not Available	No	TUMOR FREE	ASIAN	1	2
TCGA-XS-A8TJ	146	890	51	23.9257	Alive	T1b1	N1	M0	Stage IB1	G2	0	890	TUMOR FREE	41	HISPANIC OR LATINO	Radical Hysterectomy	Non-keratinizing squamous cell carcinoma	PRESENT	Pre (<6 months since LMP AND no prior bilateral ovariectomy AND not on estrogen replacement)	5	0	1	Not Available	No	TUMOR FREE	BLACK OR AFRICAN AMERICAN	5	2
TCGA-IR-A3L7	177	4483	89	28.4082	Alive	T1b1	N0	M0	Stage IB1	G3	0	4483	TUMOR FREE	37	Not Available	Radical Hysterectomy	Not Available	PRESENT	Pre (<6 months since LMP AND no prior bilateral ovariectomy AND not on estrogen replacement)	0	0	3	10	No	TUMOR FREE	WHITE	4	3
TCGA-DS-A0VL	170	1692	86	29.7578	Dead	T1b1	N0	M0	Stage IB	G2	0	1692	TUMOR FREE	25	Not Available	Radical Hysterectomy	Non-keratinizing squamous cell carcinoma	PRESENT	Pre (<6 months since LMP AND no prior bilateral ovariectomy AND not on estrogen replacement)	0	0	4	Not Available	No	TUMOR FREE	WHITE	1	5
TCGA-BI-A0VS	Not Available	1735	Not Available	NA	Alive	T1b1	N0	M0	Stage IB	G3	0	1735	TUMOR FREE	48	NOT HISPANIC OR LATINO	Radical Hysterectomy	Non-keratinizing squamous cell carcinoma	ABSENT	Pre (<6 months since LMP AND no prior bilateral ovariectomy AND not on estrogen replacement)	0	0	Not Available	Not Available	No	TUMOR FREE	WHITE	2	Not Available
TCGA-VS-A8EG	160	1386	66	25.7812	Alive	T1b1	NX	M0	Stage IB1	GX	0	1386	TUMOR FREE	36	Not Evaluated	Not Evaluated	Not Available	Not Available	Peri (6-12 months since last menstrual period)	Not Available	Not Available	4	Not Available	No	TUMOR FREE	Unknown	1	5
TCGA-2W-A8YY	160	533	42	16.4062	Alive	T2a2	N0	M0	Stage IB2	G3	0	533	TUMOR FREE	51	NOT HISPANIC OR LATINO	Radical Hysterectomy	Non-keratinizing squamous cell carcinoma	PRESENT	Pre (<6 months since LMP AND no prior bilateral ovariectomy AND not on estrogen replacement)	0	Not Available	1	Not Available	No	TUMOR FREE	WHITE	4	1
TCGA-C5-A2M2	Not Available	1011	Not Available	NA	Dead				Stage IB2	G2	0	1011	Not Available	56	NOT HISPANIC OR LATINO	Not Evaluated	Not Available	Not Available	Post (prior bilateral ovariectomy OR >12 mo since LMP with no prior hysterectomy)	Not Available	Not Available	1	8	No	Not Available	WHITE	4	1
TCGA-IR-A3LC	160	3935	64	25	Alive	T1b1	N0	M0	Stage IB1	G3	0	3935	TUMOR FREE	40	Not Available	Radical Hysterectomy	Not Available	PRESENT	Pre (<6 months since LMP AND no prior bilateral ovariectomy AND not on estrogen replacement)	0	0	3	Not Available	No	TUMOR FREE	WHITE	1	3
TCGA-C5-A1BM	171	2520	56	19.1512	Dead	T2	N1	MX	Stage IB	G2	0	2520	TUMOR FREE	78	Not Available	Radical Hysterectomy	Non-keratinizing squamous cell carcinoma	PRESENT	Post (prior bilateral ovariectomy OR >12 mo since LMP with no prior hysterectomy)	8	0	2	Not Available	No	TUMOR FREE	BLACK OR AFRICAN AMERICAN	4	3
TCGA-IR-A3LB	168	2032	94	33.305	Dead	T1b1	N0	M0	Stage IB1	G3	1	317	WITH TUMOR	53	NOT HISPANIC OR LATINO	Other	Not Available	PRESENT	Post (prior bilateral ovariectomy OR >12 mo since LMP with no prior hysterectomy)	0	0	2	2.5	No	WITH TUMOR	WHITE	3	4
TCGA-EK-A2IP	167	202	69	24.7409	Alive	T1b1	N0	MX	Stage IB1	G3	0	202	Not Available	28	Not Available	Radical Hysterectomy	Non-keratinizing squamous cell carcinoma	Not Available	Not Available	Not Available	Not Available	1	Not Available	No	Not Available	WHITE	Not Available	2
TCGA-C5-A7XC	Not Available	1551	53	NA	Alive	T1b	N0	M0	Stage IB1	G2	0	1551	TUMOR FREE	26	NOT HISPANIC OR LATINO	Radical Hysterectomy	Not Available	Not Available	Not Available	0	Not Available	1	5	No	TUMOR FREE	WHITE	2	1
TCGA-C5-A1BE	149	2094	76	34.2327	Dead	T1b	N1	MX	Stage IB2	G2	1	1674	WITH TUMOR	64	Not Available	Radical Hysterectomy	Non-keratinizing squamous cell carcinoma	PRESENT	Post (prior bilateral ovariectomy OR >12 mo since LMP with no prior hysterectomy)	2	Not Available	4	Not Available	No	WITH TUMOR	WHITE	3	6
TCGA-DS-A0VM	163	3589	69	25.9701	Alive	T1b1	N1	M0	Stage IB	G3	1	868	TUMOR FREE	51	NOT HISPANIC OR LATINO	Radical Hysterectomy	Non-keratinizing squamous cell carcinoma	PRESENT	Post (prior bilateral ovariectomy OR >12 mo since LMP with no prior hysterectomy)	1	0	2	Not Available	No	TUMOR FREE	WHITE	1	2
TCGA-MA-AA3Z	160	595	84	32.8125	Alive	T1b2	N0	M0	Stage IB2	GX	0	595	TUMOR FREE	43	HISPANIC OR LATINO	Not Available	Non-keratinizing squamous cell carcinoma	Not Available	Pre (<6 months since LMP AND no prior bilateral ovariectomy AND not on estrogen replacement)	Not Available	Not Available	5	Not Available	No	TUMOR FREE	WHITE	1	5
TCGA-EA-A5ZD	154	830	47	19.8178	Alive	T1b1	N0	M0	Stage IB1	G2	0	830	TUMOR FREE	40	NOT HISPANIC OR LATINO	Radical Hysterectomy	Non-keratinizing squamous cell carcinoma	ABSENT	Pre (<6 months since LMP AND no prior bilateral ovariectomy AND not on estrogen replacement)	Not Available	Not Available	2	Not Available	No	TUMOR FREE	ASIAN	1	3
TCGA-VS-A9U7	157	1472	82	33.2671	Alive	T1b	N1	M0	Stage IB1	G3	0	1472	TUMOR FREE	30	Not Evaluated	Not Evaluated	Not Available	Not Available	Pre (<6 months since LMP AND no prior bilateral ovariectomy AND not on estrogen replacement)	3	0	1	Not Available	No	TUMOR FREE	WHITE	1	3
TCGA-UC-A7PF	Not Available	2859	210	NA	Dead	T1b1	N1	M0	Stage IB1	G2	0	2859	Unknown	44	Not Evaluated	Radical Hysterectomy	Not Available	PRESENT	Pre (<6 months since LMP AND no prior bilateral ovariectomy AND not on estrogen replacement)	5	Not Available	2	Not Available	No	Unknown	Not Evaluated	2	4
TCGA-EA-A3Y4	167	1122	99	35.4979	Alive	T1b	N0	M0	Stage IB	G3	0	1122	TUMOR FREE	40	NOT HISPANIC OR LATINO	Simple Hysterectomy	Non-keratinizing squamous cell carcinoma	ABSENT	Pre (<6 months since LMP AND no prior bilateral ovariectomy AND not on estrogen replacement)	0	Not Available	1	Not Available	No	TUMOR FREE	WHITE	1	3
TCGA-IR-A3LK	165	908	96	35.2617	Dead	T1b2	N0	M0	Stage IB2	G3	1	574	WITH TUMOR	69	Not Available	Radical Hysterectomy	Not Available	Not Available	Post (prior bilateral ovariectomy OR >12 mo since LMP with no prior hysterectomy)	0	0	1	Not Available	No	WITH TUMOR	WHITE	1	1
TCGA-EK-A2R9	162	4	185	70.4923	Alive	T1b1	N0		Stage IB1	G3	0	4	WITH TUMOR	58	NOT HISPANIC OR LATINO	Radical Hysterectomy	Not Available	PRESENT	Not Available	Not Available	Not Available	Not Available	Not Available	No	WITH TUMOR	WHITE	Not Available	Not Available
TCGA-EA-A411	176	747	74	23.8895	Alive	T1b1	N0	M0	Stage IB1	G2	0	747	TUMOR FREE	50	NOT HISPANIC OR LATINO	Radical Hysterectomy	Non-keratinizing squamous cell carcinoma	ABSENT	Post (prior bilateral ovariectomy OR >12 mo since LMP with no prior hysterectomy)	0	Not Available	2	Not Available	No	TUMOR FREE	WHITE	1	5
TCGA-C5-A2LV	165	2234	84	30.854	Alive	T1b	N1	MX	Stage IB	G3	0	2234	TUMOR FREE	36	NOT HISPANIC OR LATINO	Radical Hysterectomy	Non-keratinizing squamous cell carcinoma	ABSENT	Pre (<6 months since LMP AND no prior bilateral ovariectomy AND not on estrogen replacement)	1	0	3	16	No	TUMOR FREE	BLACK OR AFRICAN AMERICAN	2	6
TCGA-DR-A0ZL	155	2669	57	23.7253	Alive	T1b1	N0	M0	Stage IB	G3	0	2669	TUMOR FREE	53	NOT HISPANIC OR LATINO	Radical Hysterectomy	Non-keratinizing squamous cell carcinoma	ABSENT	Post (prior bilateral ovariectomy OR >12 mo since LMP with no prior hysterectomy)	0	0	1	Not Available	No	TUMOR FREE	ASIAN	1	1
TCGA-C5-A3HE	Not Available	548	Not Available	NA	Alive	T1b2	N0	M0	Stage IB2	G3	1	252	Unknown	44	NOT HISPANIC OR LATINO	Radical Hysterectomy	Non-keratinizing squamous cell carcinoma	Not Available	Not Available	Not Available	Not Available	0	Not Available	No	Unknown	WHITE	1	1
TCGA-VS-A952	155	1778	65	27.0552	Alive	T1b	N0	MX	Stage IB1	G2	0	1778	TUMOR FREE	66	Not Evaluated	Radical Hysterectomy	Not Available	ABSENT	Post (prior bilateral ovariectomy OR >12 mo since LMP with no prior hysterectomy)	0	0	3	Not Available	No	TUMOR FREE	WHITE	1	3
TCGA-EX-A69M	158	253	58	23.2335	Dead	T1b2	N0	M0	Stage IB2	G3	1	77	TUMOR FREE	62	Not Evaluated	Not Evaluated	Non-keratinizing squamous cell carcinoma	Not Available	Post (prior bilateral ovariectomy OR >12 mo since LMP with no prior hysterectomy)	0	Not Available	3	Not Available	Yes	TUMOR FREE	WHITE	4	4
TCGA-ZJ-AAXA	155	43	78	32.4662	Alive	T1b	N0	MX	Stage IB1	G2	0	43	Unknown	64	NOT HISPANIC OR LATINO	Radical Hysterectomy	Non-keratinizing squamous cell carcinoma	Unknown	Unknown	Not Available	Not Available	4	26	No	Unknown	WHITE	3	4
TCGA-ZJ-A8QR	Not Available	582	58	NA	Dead	TX	NX	MX	Stage I	GX	0	582	Unknown	38	NOT HISPANIC OR LATINO	Not Evaluated	Keratinizing squamous cell carcinoma	Not Available	Pre (<6 months since LMP AND no prior bilateral ovariectomy AND not on estrogen replacement)	Not Available	Not Available	Not Available	0.4	No	Unknown	NATIVE HAWAIIAN OR OTHER PACIFIC ISLANDER	2	Not Available
TCGA-EK-A3GK	165	15	73	26.8136	Alive	T1b1	N0	MX	Stage IB1	G3	0	15	TUMOR FREE	33	NOT HISPANIC OR LATINO	Radical Hysterectomy	Not Available	PRESENT	Not Available	0	0	0	Not Available	No	TUMOR FREE	WHITE	Not Available	0
TCGA-C5-A7CM	168	619	75	26.5731	Alive				Stage IB2	G2	0	619	TUMOR FREE	35	HISPANIC OR LATINO	Not Evaluated	Not Available	Not Available	Not Available	Not Available	Not Available	Not Available	Not Available	No	TUMOR FREE	WHITE	4	Not Available
TCGA-VS-A9V2	156	555	49	20.1348	Alive	T1b	N0	MX	Stage IB1	G2	0	555	TUMOR FREE	29	Not Evaluated	Other	Not Available	Not Available	Peri (6-12 months since last menstrual period)	0	0	2	Not Available	No	TUMOR FREE	WHITE	1	2
TCGA-FU-A2QG	170	579	138	47.7509	Alive	T1b1	N0		Stage IB1	G2	0	579	TUMOR FREE	29	NOT HISPANIC OR LATINO	Radical Hysterectomy	Keratinizing squamous cell carcinoma	ABSENT	Peri (6-12 months since last menstrual period)	0	0	1	15	No	TUMOR FREE	WHITE	4	1
TCGA-C5-A2LY	160	2383	88	34.375	Alive	T1b1	N0	M0	Stage IB1	G2	0	2383	TUMOR FREE	30	NOT HISPANIC OR LATINO	Not Available	Non-keratinizing squamous cell carcinoma	ABSENT	Pre (<6 months since LMP AND no prior bilateral ovariectomy AND not on estrogen replacement)	0	0	1	Not Available	No	TUMOR FREE	WHITE	1	1
TCGA-C5-A907	163	448	95	35.756	Alive				Stage IB2	G2	0	448	TUMOR FREE	47	NOT HISPANIC OR LATINO	Not Evaluated	Not Available	Not Available	Not Available	Not Available	Not Available	3	Not Available	No	TUMOR FREE	WHITE	4	4
TCGA-LP-A4AV	153	0	42	17.9418	Alive	T1b	N0	M0	Stage IB	G2	0	0.01	TUMOR FREE	63	NOT HISPANIC OR LATINO	Radical Hysterectomy	Not Available	Not Available	Not Evaluated	Not Available	Not Available	4	Not Available	No	TUMOR FREE	ASIAN	1	4
TCGA-Q1-A6DV	152	491	60	25.9695	Alive	T1b1	N0	M0	Stage IB1	G2	0	491	Unknown	36	NOT HISPANIC OR LATINO	Radical Hysterectomy	Non-keratinizing squamous cell carcinoma	ABSENT	Pre (<6 months since LMP AND no prior bilateral ovariectomy AND not on estrogen replacement)	0	0	Not Available	Not Available	No	Unknown	ASIAN	1	0
TCGA-DS-A5RQ	148	512	61	27.8488	Alive	T1b1	N0	MX	Stage IB1	G2	0	512	TUMOR FREE	80	NOT HISPANIC OR LATINO	Radical Hysterectomy	Keratinizing squamous cell carcinoma	PRESENT	Post (prior bilateral ovariectomy OR >12 mo since LMP with no prior hysterectomy)	0	0	3	35	No	TUMOR FREE	WHITE	2	3
TCGA-LP-A5U3	160	25	50	19.5312	Alive	T1b1	N0	M0	Stage IB1	G3	0	25	TUMOR FREE	40	NOT HISPANIC OR LATINO	Radical Hysterectomy	Non-keratinizing squamous cell carcinoma	ABSENT	Pre (<6 months since LMP AND no prior bilateral ovariectomy AND not on estrogen replacement)	Not Available	Not Available	3	Not Available	No	TUMOR FREE	ASIAN	1	3
TCGA-DS-A1OC	140	376	78	39.7959	Alive	T1b1	N1	M0	Stage IB	G2	0	376	TUMOR FREE	47	HISPANIC OR LATINO	Radical Hysterectomy	Keratinizing squamous cell carcinoma	Not Available	Pre (<6 months since LMP AND no prior bilateral ovariectomy AND not on estrogen replacement)	2	0	3	Not Available	Yes	TUMOR FREE	WHITE	4	3
TCGA-EA-A3HT	163	954	83	31.2394	Alive	T1b	N0	M0	Stage IB	G1	0	954	TUMOR FREE	68	NOT HISPANIC OR LATINO	Radical Hysterectomy	Keratinizing squamous cell carcinoma	ABSENT	Post (prior bilateral ovariectomy OR >12 mo since LMP with no prior hysterectomy)	0	0	1	Not Available	No	TUMOR FREE	WHITE	1	3
TCGA-C5-A7CO	158	4482	98	39.2565	Alive				Stage IB2	G2	0	4482	TUMOR FREE	68	NOT HISPANIC OR LATINO	Not Evaluated	Not Available	Not Available	Post (prior bilateral ovariectomy OR >12 mo since LMP with no prior hysterectomy)	Not Available	Not Available	5	38	No	TUMOR FREE	WHITE	3	5
TCGA-C5-A7UI	Not Available	2888	86	NA	Dead	T1b1	N0	MX	Stage IB1	G3	0	2888	TUMOR FREE	42	NOT HISPANIC OR LATINO	Radical Hysterectomy	Non-keratinizing squamous cell carcinoma	Not Available	Not Available	0	Not Available	3	12	No	TUMOR FREE	BLACK OR AFRICAN AMERICAN	2	4
TCGA-C5-A3HF	Not Available	543	Not Available	NA	Dead				Stage IB2	G2	1	450	WITH TUMOR	24	NOT HISPANIC OR LATINO	Not Evaluated	Not Available	Not Available	Pre (<6 months since LMP AND no prior bilateral ovariectomy AND not on estrogen replacement)	11	Not Available	1	9	No	WITH TUMOR	WHITE	2	1
TCGA-VS-A9V0	158	573	76	30.4438	Alive	T1b	NX	MX	Stage IB	G3	1	475	WITH TUMOR	58	Not Evaluated	Not Evaluated	Not Available	Not Available	Pre (<6 months since LMP AND no prior bilateral ovariectomy AND not on estrogen replacement)	Not Available	Not Available	7	4.5	No	WITH TUMOR	Unknown	4	7
TCGA-DS-A1OB	152	861	72	31.1634	Dead	T1b2	N1	M0	Stage IB	G2	1	652	WITH TUMOR	45	NOT HISPANIC OR LATINO	Radical Hysterectomy	Keratinizing squamous cell carcinoma	PRESENT	Pre (<6 months since LMP AND no prior bilateral ovariectomy AND not on estrogen replacement)	16	0	1	Not Available	No	WITH TUMOR	WHITE	Not Available	4
TCGA-C5-A8XI	Not Available	254	Not Available	NA	Alive	T1b2	N0	MX	Stage IB2	G3	0	254	TUMOR FREE	69	Not Evaluated	Radical Hysterectomy	Non-keratinizing squamous cell carcinoma	Not Available	Post (prior bilateral ovariectomy OR >12 mo since LMP with no prior hysterectomy)	0	Not Available	4	57	No	TUMOR FREE	BLACK OR AFRICAN AMERICAN	2	5
TCGA-BI-A20A	167	720	59	21.1553	Alive	T1b1	N0	M0	Stage IB1	G3	0	720	TUMOR FREE	49	NOT HISPANIC OR LATINO	Radical Hysterectomy	Non-keratinizing squamous cell carcinoma	PRESENT	Not Available	0	Not Available	2	Not Available	No	TUMOR FREE	WHITE	Not Available	2
TCGA-JW-A5VL	160	474	71	27.7344	Alive	T1b2	NX	MX	Stage IB2	G1	0	474	TUMOR FREE	37	HISPANIC OR LATINO	Not Available	Non-keratinizing squamous cell carcinoma	Not Available	Pre (<6 months since LMP AND no prior bilateral ovariectomy AND not on estrogen replacement)	Not Available	Not Available	2	Not Available	No	TUMOR FREE	AMERICAN INDIAN OR ALASKA NATIVE	1	2
TCGA-C5-A2M1	168	1169	76	26.9274	Alive	T1b1	N0	MX	Stage IB1	G2	0	1169	TUMOR FREE	37	NOT HISPANIC OR LATINO	Radical Hysterectomy	Not Available	ABSENT	Pre (<6 months since LMP AND no prior bilateral ovariectomy AND not on estrogen replacement)	0	0	2	Not Available	No	TUMOR FREE	WHITE	1	2
TCGA-EX-A8YF	168	473	57	20.1956	Alive	T2a1	N0	M0	Stage IB1	G3	1	396	TUMOR FREE	44	Not Evaluated	Radical Hysterectomy	Non-keratinizing squamous cell carcinoma	PRESENT	Pre (<6 months since LMP AND no prior bilateral ovariectomy AND not on estrogen replacement)	0	Not Available	2	Not Available	No	TUMOR FREE	WHITE	1	3
TCGA-EK-A2PK	167	12	94	33.705	Alive				Stage IB1	G3	0	12	TUMOR FREE	43	NOT HISPANIC OR LATINO	Radical Hysterectomy	Non-keratinizing squamous cell carcinoma	Not Available	Indeterminate (neither Pre or Postmenopausal)	Not Available	Not Available	Not Available	Not Available	No	TUMOR FREE	WHITE	Not Available	Not Available
TCGA-DG-A2KM	169	1946	Not Available	NA	Alive	T1b1	N1	M0	Stage IB1	G2	0	1946	TUMOR FREE	46	Not Evaluated	Not Available	Not Available	ABSENT	Unknown	4	0	2	Not Available	No	TUMOR FREE	Not Evaluated	1	2
TCGA-C5-A3HL	Not Available	621	Not Available	NA	Alive	T1b2	N0	MX	Stage IB2	G2	0	621	TUMOR FREE	76	NOT HISPANIC OR LATINO	Radical Hysterectomy	Keratinizing squamous cell carcinoma	ABSENT	Post (prior bilateral ovariectomy OR >12 mo since LMP with no prior hysterectomy)	0	0	4	Not Available	No	TUMOR FREE	WHITE	1	5
TCGA-C5-A1MI	Not Available	1083	77	NA	Dead	T1b1	N1	M0	Stage IB1	G2	1	805	WITH TUMOR	50	NOT HISPANIC OR LATINO	Radical Hysterectomy	Not Available	PRESENT	Peri (6-12 months since last menstrual period)	1	Not Available	2	35	No	WITH TUMOR	WHITE	2	7
TCGA-C5-A1BL	168	5271	78	27.6361	Alive				Stage IB	G2	0	5271	TUMOR FREE	32	NOT HISPANIC OR LATINO	Not Evaluated	Non-keratinizing squamous cell carcinoma	PRESENT	Pre (<6 months since LMP AND no prior bilateral ovariectomy AND not on estrogen replacement)	1	0	1	12	No	TUMOR FREE	WHITE	4	1
TCGA-EA-A1QT	163	1243	68	25.5937	Alive	T1b	N0	M0	Stage IB	G2	0	1243	Not Available	47	NOT HISPANIC OR LATINO	Radical Hysterectomy	Non-keratinizing squamous cell carcinoma	ABSENT	Post (prior bilateral ovariectomy OR >12 mo since LMP with no prior hysterectomy)	0	0	2	Not Available	No	Not Available	WHITE	1	5
TCGA-EA-A4BA	162	755	96	36.5798	Alive	T1b2	N0	M0	Stage IB2	G2	0	755	TUMOR FREE	49	NOT HISPANIC OR LATINO	Radical Hysterectomy	Not Available	ABSENT	Pre (<6 months since LMP AND no prior bilateral ovariectomy AND not on estrogen replacement)	0	Not Available	2	Not Available	No	TUMOR FREE	WHITE	1	4
TCGA-C5-A1M8	163	919	75	28.2284	Alive	T1b	N0	MX	Stage IB1	G2	0	919	TUMOR FREE	43	NOT HISPANIC OR LATINO	Radical Hysterectomy	Not Available	ABSENT	Indeterminate (neither Pre or Postmenopausal)	0	0	0	Not Available	No	TUMOR FREE	WHITE	1	1
TCGA-IR-A3LL	157	1106	92	37.324	Alive	T1b1	N0	M0	Stage IB1	G2	0	1106	TUMOR FREE	60	Not Available	Radical Hysterectomy	Not Available	PRESENT	Post (prior bilateral ovariectomy OR >12 mo since LMP with no prior hysterectomy)	0	0	2	Not Available	No	TUMOR FREE	WHITE	1	2
TCGA-C5-A7UC	Not Available	523	Not Available	NA	Dead	T1b	N0	M0	Stage IB	G3	0	523	TUMOR FREE	48	Not Evaluated	Radical Hysterectomy	Non-keratinizing squamous cell carcinoma	Not Available	Not Available	0	Not Available	Not Available	Not Available	No	TUMOR FREE	WHITE	Not Available	Not Available
TCGA-VS-A957	156	1688	91	37.3932	Alive	T1b1	NX	MX	Stage IB1	G3	0	1688	TUMOR FREE	64	Not Evaluated	Not Evaluated	Not Available	Not Available	Post (prior bilateral ovariectomy OR >12 mo since LMP with no prior hysterectomy)	Not Available	Not Available	4	Not Available	No	TUMOR FREE	WHITE	1	4
TCGA-MY-A5BE	157	1066	84	34.0785	Alive	T1b1	N0	MX	Stage IB1	G3	0	1066	TUMOR FREE	42	NOT HISPANIC OR LATINO	Not Available	Not Available	ABSENT	Post (prior bilateral ovariectomy OR >12 mo since LMP with no prior hysterectomy)	Not Available	Not Available	Not Available	Not Available	No	TUMOR FREE	BLACK OR AFRICAN AMERICAN	1	Not Available
TCGA-DS-A7WF	160	492	63	24.6094	Dead	T1b2	N0	MX	Stage IB2	G3	1	321	WITH TUMOR	41	HISPANIC OR LATINO	Radical Hysterectomy	Non-keratinizing squamous cell carcinoma	PRESENT	Pre (<6 months since LMP AND no prior bilateral ovariectomy AND not on estrogen replacement)	0	0	1	7	No	WITH TUMOR	Unknown	2	3
TCGA-C5-A1BF	Not Available	570	76	NA	Dead	TX	N0	MX	Stage IB	G1	1	93	WITH TUMOR	46	Not Available	Not Evaluated	Keratinizing squamous cell carcinoma	Not Available	Not Available	0	0	4	30	No	WITH TUMOR	WHITE	2	5
TCGA-EX-A69L	163	602	73	27.4756	Alive	T1b1	N0	M0	Stage IB1	G3	0	602	TUMOR FREE	41	NOT HISPANIC OR LATINO	Not Evaluated	Non-keratinizing squamous cell carcinoma	Not Available	Pre (<6 months since LMP AND no prior bilateral ovariectomy AND not on estrogen replacement)	0	Not Available	1	Not Available	No	TUMOR FREE	ASIAN	1	2
TCGA-JW-A5VK	158	623	68	27.2392	Alive	T1b2	NX	MX	Stage IB2	G3	0	623	TUMOR FREE	43	NOT HISPANIC OR LATINO	Not Available	Non-keratinizing squamous cell carcinoma	Not Available	Pre (<6 months since LMP AND no prior bilateral ovariectomy AND not on estrogen replacement)	Not Available	Not Available	1	1	No	TUMOR FREE	BLACK OR AFRICAN AMERICAN	3	1
TCGA-UC-A7PI	Not Available	2114	64	NA	Alive	T1b1	N0	MX	Stage IB1	G1	1	778	TUMOR FREE	44	NOT HISPANIC OR LATINO	Radical Hysterectomy	Not Available	ABSENT	Pre (<6 months since LMP AND no prior bilateral ovariectomy AND not on estrogen replacement)	0	Not Available	0	Not Available	No	TUMOR FREE	WHITE	1	1
TCGA-FU-A3YQ	160	861	101	39.4531	Alive	T1b1	N0	MX	Stage IB1	G1	0	861	Unknown	35	NOT HISPANIC OR LATINO	Radical Hysterectomy	Non-keratinizing squamous cell carcinoma	Not Available	Pre (<6 months since LMP AND no prior bilateral ovariectomy AND not on estrogen replacement)	0	Not Available	3	10	No	Unknown	WHITE	2	4
TCGA-DS-A1OA	160	879	51	19.9219	Dead	T1b1	N1	M0	Stage IB	G3	1	379	WITH TUMOR	77	NOT HISPANIC OR LATINO	Radical Hysterectomy	Non-keratinizing squamous cell carcinoma	PRESENT	Post (prior bilateral ovariectomy OR >12 mo since LMP with no prior hysterectomy)	8	0	7	Not Available	No	WITH TUMOR	ASIAN	1	7
TCGA-C5-A8YQ	165	715	70	25.7117	Dead				Stage IB1	G2	0	715	WITH TUMOR	79	NOT HISPANIC OR LATINO	Not Evaluated	Not Available	Not Available	Post (prior bilateral ovariectomy OR >12 mo since LMP with no prior hysterectomy)	3	Not Available	1	56	No	WITH TUMOR	WHITE	2	2
TCGA-C5-A7X8	170	83	74	25.6055	Alive	T2a	N1	M0	Stage IB1	G2	0	83	TUMOR FREE	35	NOT HISPANIC OR LATINO	Radical Hysterectomy	Not Available	PRESENT	Not Available	1	Not Available	2	5	No	TUMOR FREE	WHITE	2	3
TCGA-EX-A1H6	158	241	74	29.6427	Alive	T1b1	N0	MX	Stage IB1	G1	0	241	TUMOR FREE	38	Not Evaluated	Not Evaluated	Not Available	ABSENT	Pre (<6 months since LMP AND no prior bilateral ovariectomy AND not on estrogen replacement)	0	Not Available	2	Not Available	No	TUMOR FREE	WHITE	1	3
TCGA-JW-AAVH	155	552	165	68.6785	Alive	T1b1	N0	M0	Stage IB1	G2	0	552	TUMOR FREE	46	HISPANIC OR LATINO	Radical Hysterectomy	Non-keratinizing squamous cell carcinoma	PRESENT	Pre (<6 months since LMP AND no prior bilateral ovariectomy AND not on estrogen replacement)	0	0	4	20	No	TUMOR FREE	WHITE	2	10
TCGA-VS-A8QA	160	1099	67	26.1719	Alive	T1b1	N0	MX	Stage IB1	GX	0	1099	TUMOR FREE	44	Not Evaluated	Radical Hysterectomy	Not Available	Not Available	Peri (6-12 months since last menstrual period)	0	0	2	Not Available	No	TUMOR FREE	Unknown	1	2
