# Supplementary material for: Construction of Immune-Associated Nomogram for Predicting the Recurrence Survival Risk of Stage I Cervical Cancer
Source: Biomed Res Int. 2021 Jul 9;2021:6699131. doi: 10.1155/2021/6699131 (PMC8289578; doi:10.1155/2021/6699131)
Supplement: Supplementary Materials — Table S1: the detailed clinical information of the samples enrolled in the present study. Table S2: all primer sequences used in this study. Table S3: hazard ratios and 95% CIs and p values of 1811 immune genes via univariate Cox regression analysis. Table S4: the enriched pathways related to the immune risk score. Figure S1: boxplots of 8 immune gene expression values against the risk group in the TCGA dataset. Figure S2: 28 immune checkpoints from the TCGA database were explored between the two risk groups. Figure S3: tumor mutation burden (TMB) from the TCGA database was explored between the two risk groups. Figure S4: the expression of the immune genes in CC tissues was assessed by qRT-PCR and IHC analysis. Figure S5: immune gene risk score analysis of 153 stage I CC samples in the TCGA database. (A) Metabolic gene risk score distribution against the rank of risk score. Median risk score was adopted as the cutoff point. (B) Recurrence-free survival status of stage I CC patients. (C) Heatmap of 8 immune gene expression profiles of stage I CC patients. [file 6699131.f1.zip › 6699131.f1/Table S3.csv]

Characteristics	Hazard.Ratio	CI95	P.value
A2M	0.86776	0.58377-1.2899	0.48311
ABCC4	1.10772	0.81131-1.51241	0.51965
ACO1	1.4182	0.87352-2.30254	0.15764
ACTA1	1.12125	0.91453-1.3747	0.27104
ACTG1	1.39338	0.67408-2.88026	0.37057
ACVR1B	0.95328	0.70381-1.29116	0.75723
ACVR1C	1.02861	0.80174-1.31968	0.82441
ACVRL1	0.80575	0.65564-0.99025	0.04006
ADAR	1.80768	1.13454-2.88021	0.01274
ADIPOR1	0.95425	0.6003-1.51688	0.84301
ADIPOR2	1.12565	0.83931-1.50969	0.42934
ADM	0.95589	0.75026-1.21788	0.71509
ADRB1	0.94176	0.81158-1.09283	0.42926
ADRM1	0.83157	0.51039-1.35484	0.45894
AEN	1.30476	0.74419-2.2876	0.3531
AGER	0.86029	0.66754-1.1087	0.24495
AGRP	1.10259	0.9656-1.25901	0.14907
AGT	1.10591	0.96815-1.26327	0.13805
AGTR1	1.05411	0.95491-1.1636	0.29602
AHNAK	0.66425	0.41651-1.05935	0.08582
AKT1	2.76894	1.48461-5.16434	0.00136
AKT2	1.09705	0.77414-1.55465	0.60256
AKT3	1.16427	0.86896-1.55993	0.30823
ALB	0.96102	0.88511-1.04343	0.34356
ANGPT1	1.01538	0.7826-1.31738	0.90856
ANGPT4	0.9342	0.82212-1.06155	0.29653
ANGPTL1	1.11718	0.9272-1.34608	0.24396
ANGPTL3	1.01532	0.86788-1.1878	0.84941
ANGPTL4	1.10299	0.89747-1.35557	0.35147
ANXA6	0.82352	0.62643-1.08261	0.16416
AP3B1	1.2015	0.77882-1.85358	0.40661
APLN	1.13076	0.95626-1.33711	0.15073
APOBEC3A	0.9341	0.8416-1.03676	0.20004
APOBEC3C	0.80427	0.60744-1.06489	0.12827
APOBEC3F	0.99965	0.64315-1.55376	0.99876
APOBEC3G	0.77874	0.54895-1.10473	0.16101
APOBEC3H	0.88644	0.69959-1.1232	0.31826
APOD	0.83475	0.72238-0.96459	0.01434
APOM	1.33702	0.92809-1.92614	0.11892
ARAF	1.23716	0.80875-1.8925	0.32646
AREG	1.09463	0.88615-1.35217	0.4016
ARG2	0.87428	0.71211-1.07338	0.19933
ARRB1	1.34164	1.00955-1.78298	0.04282
ARTN	1.03539	0.85565-1.25288	0.72072
AVPR1A	1.214	0.96139-1.53299	0.10328
AZGP1	1.06564	0.97068-1.1699	0.18185
AZU1	1.02912	0.92819-1.14104	0.58572
B2M	0.84365	0.62156-1.14508	0.27535
BACH2	0.83541	0.61646-1.13212	0.24616
BCL10	1.00766	0.71864-1.41291	0.96471
BDNF	1.17919	0.97857-1.42093	0.08321
BECN1	1.49527	1.00468-2.22543	0.04737
BID	1.10638	0.69002-1.77398	0.67472
BIRC5	1.29051	0.85451-1.94896	0.22533
BLNK	1.09894	0.79441-1.52022	0.56878
BMP1	1.01433	0.69833-1.47334	0.94044
BMP2	1.04182	0.86199-1.25916	0.67173
BMP4	1.11842	0.9573-1.30666	0.15852
BMP7	0.84825	0.7376-0.9755	0.02101
BMP8B	1.21266	0.83958-1.75151	0.30402
BMPR1A	0.92318	0.62165-1.37098	0.692
BMPR1B	1.12574	0.98903-1.28134	0.07297
BMPR2	0.97104	0.65091-1.44861	0.88549
BPHL	1.43005	0.95964-2.13105	0.07883
BRAF	0.98337	0.6967-1.38798	0.924
BRD8	1.05671	0.6821-1.63707	0.80492
BST2	1.36313	0.97821-1.89952	0.06728
C3	1.17101	0.94892-1.44507	0.1412
C3AR1	1.14378	0.8317-1.57296	0.40859
C5	0.98903	0.75756-1.29121	0.93535
C5AR1	1.15993	0.86052-1.56352	0.33011
C8G	0.7641	0.52987-1.10187	0.14971
CACYBP	1.32114	0.82792-2.10819	0.24282
CALCR	1.07169	0.96866-1.18569	0.17943
CALR	1.34243	0.86897-2.07385	0.18449
CAMP	1.06493	0.9553-1.18713	0.2564
CANX	0.88371	0.64072-1.21885	0.45109
CASP3	1.17832	0.84214-1.6487	0.33834
CAT	0.90191	0.66865-1.21654	0.49892
CBL	0.98184	0.63032-1.52942	0.93542
CCK	1.08691	1.00653-1.17371	0.03349
CCL14	0.9059	0.83821-0.97906	0.01263
CCL17	0.76084	0.56446-1.02554	0.07275
CCL18	0.96762	0.79949-1.1711	0.73532
CCL19	0.89012	0.8143-0.973	0.01039
CCL2	1.03021	0.81738-1.29845	0.80101
CCL21	0.9396	0.8466-1.04281	0.24133
CCL22	0.75575	0.57071-1.00078	0.05064
CCL23	1.13343	1.00363-1.28002	0.04356
CCL26	1.07598	0.9568-1.21001	0.22146
CCL28	1.43853	1.12854-1.83367	0.00332
CCL3	1.09066	0.8726-1.36321	0.44576
CCL4L2	1.07652	0.86596-1.33828	0.50671
CCL5	0.77786	0.64137-0.9434	0.01072
CCL7	1.1547	1.04859-1.27154	0.00345
CCR1	1.2061	0.86879-1.67437	0.26288
CCR10	0.94615	0.78827-1.13564	0.55229
CCR3	1.1972	1.04522-1.37127	0.00936
CCR4	0.95928	0.77205-1.19191	0.70747
CCR5	1.00639	0.74296-1.36324	0.96716
CCR6	0.93799	0.84441-1.04193	0.23251
CCRL2	1.18447	0.84942-1.6517	0.31831
CD14	1.07904	0.71603-1.62608	0.7162
CD19	0.91575	0.80862-1.03707	0.1656
CD1A	0.88257	0.79401-0.981	0.02059
CD1B	1.03572	0.91513-1.1722	0.57842
CD1C	0.9063	0.78302-1.04898	0.18718
CD1D	1.01918	0.78974-1.31528	0.88395
CD1E	0.89161	0.79015-1.00609	0.06268
CD244	0.89508	0.70039-1.1439	0.3758
CD247	0.79934	0.61749-1.03474	0.08901
CD320	0.91139	0.75306-1.10302	0.34062
CD3D	0.8836	0.69733-1.11962	0.30559
CD3E	0.86332	0.64659-1.1527	0.31903
CD3G	0.87806	0.69412-1.11074	0.27824
CD4	0.94861	0.67425-1.33463	0.762
CD40	0.92475	0.73538-1.16288	0.50336
CD48	0.95737	0.77191-1.18739	0.69169
CD72	0.8833	0.62218-1.254	0.48765
CD74	1.31868	1.01356-1.71566	0.03937
CD79A	0.84668	0.6799-1.05438	0.13704
CD79B	0.95808	0.73524-1.24846	0.75119
CD81	1.01572	0.63427-1.62658	0.94822
CD86	1.01103	0.71227-1.4351	0.95105
CD8A	0.95955	0.77583-1.18677	0.70333
CD8B	0.99533	0.82551-1.20009	0.96091
CDC42	1.46171	0.99073-2.1566	0.05575
CDH1	0.88878	0.63412-1.24571	0.49366
CETP	1.08302	0.7756-1.51228	0.63967
CHGB	1.0772	1.00136-1.15879	0.04588
CHIT1	0.82747	0.68005-1.00684	0.05851
CHP2	0.94476	0.87996-1.01434	0.11706
CIITA	1.13768	0.8639-1.49823	0.35842
CKLF	1.20699	0.75885-1.91976	0.42688
CLCF1	1.14582	0.93008-1.4116	0.20093
CLDN4	1.16032	0.89992-1.49607	0.2515
CLEC11A	1.08717	0.77737-1.52043	0.62528
CMKLR1	0.95179	0.75189-1.20484	0.68124
CMTM1	1.0909	0.78795-1.51034	0.60015
CMTM2	1.08467	0.7571-1.55398	0.65772
CMTM3	1.43721	1.03084-2.00377	0.03243
CMTM4	1.3423	0.96269-1.87161	0.08261
CMTM6	0.89379	0.6751-1.18332	0.43287
CMTM7	1.11287	0.86856-1.42591	0.39775
CMTM8	1.28952	1.02106-1.62855	0.03276
CNTFR	0.96988	0.88159-1.067	0.52995
CORT	0.79587	0.50068-1.26507	0.33425
CR2	1.05989	0.9355-1.20082	0.36113
CREB1	0.73301	0.42574-1.26207	0.26255
CRHR1	1.04272	0.93678-1.16065	0.44411
CRHR2	1.15086	1.02562-1.29139	0.01683
CRIM1	1.15896	0.86063-1.56071	0.33128
CRLF1	0.89146	0.6629-1.19882	0.44714
CRLF3	1.27021	0.75064-2.14941	0.37282
CSF1	1.10155	0.77996-1.55574	0.58294
CSF1R	0.83481	0.60386-1.15408	0.27453
CSF2	1.02764	0.89635-1.17815	0.69587
CSF2RA	0.92835	0.71647-1.20289	0.57383
CSF3	0.97746	0.85608-1.11605	0.73614
CSF3R	1.25011	0.91163-1.71427	0.16586
CSK	0.76156	0.48205-1.20314	0.24306
CSPG5	1.15041	0.94912-1.3944	0.15335
CTF1	1.03909	0.795-1.35811	0.77897
CTLA4	0.90632	0.70691-1.16197	0.43781
CTSE	1.09636	1.02356-1.17435	0.00868
CTSG	0.92086	0.85411-0.99282	0.03175
CTSS	0.96645	0.69093-1.35184	0.84204
CX3CL1	0.78854	0.68518-0.90749	0.00092
CX3CR1	1.01153	0.79085-1.29377	0.92728
CXCL1	1.08661	0.90502-1.30465	0.37329
CXCL11	1.023	0.8777-1.19237	0.77107
CXCL12	0.84355	0.68408-1.04019	0.11151
CXCL13	0.99232	0.85977-1.14531	0.9161
CXCL17	0.9954	0.85971-1.15251	0.95087
CXCL3	1.24869	1.08441-1.43787	0.00203
CXCL6	0.97593	0.84625-1.12548	0.73768
CXCL9	0.94222	0.79636-1.11481	0.48799
CXCR3	0.94253	0.73891-1.20224	0.6336
CXCR4	1.21427	0.91228-1.61622	0.18328
CXCR6	0.7952	0.64629-0.97841	0.03029
CYLD	0.86188	0.43289-1.716	0.67226
CYSLTR1	0.96501	0.74687-1.24685	0.78528
CYSLTR2	1.00896	0.72515-1.40386	0.95779
DCK	1.46614	0.95432-2.25244	0.08071
DDX17	0.69725	0.42265-1.15026	0.15798
DDX58	1.15508	0.80664-1.65402	0.43129
DEFB1	0.98936	0.84973-1.15194	0.89044
DES	0.9412	0.81121-1.09202	0.42424
DKK1	1.0336	0.91267-1.17055	0.60266
DLL4	1.47862	1.11216-1.96582	0.00711
DMBT1	1.06061	0.99475-1.13083	0.07203
DUOX1	0.72789	0.56966-0.93007	0.0111
DUOX2	0.93335	0.80252-1.0855	0.37066
ECD	0.87888	0.54089-1.42809	0.60219
EDN2	0.98034	0.83836-1.14635	0.80352
EDNRB	1.10991	0.84115-1.46454	0.46103
EGF	1.08858	0.96441-1.22873	0.16958
EGFR	0.80446	0.62154-1.04121	0.09831
ELAVL1	1.11044	0.69999-1.76156	0.65636
ELN	1.04882	0.90589-1.21431	0.52365
ENG	1.21351	0.86366-1.70506	0.26474
EPO	0.89973	0.786-1.02992	0.12541
EPOR	1.10861	0.90507-1.35792	0.31915
ERAP1	0.9613	0.74068-1.24763	0.76666
ERAP2	1.04367	0.86756-1.25552	0.65035
ESM1	1.37747	1.18275-1.60426	4e-05
ESR1	0.98122	0.80978-1.18896	0.84656
ESR2	1.05752	0.72221-1.5485	0.7738
ESRRA	1.02989	0.66826-1.58721	0.89384
ESRRB	1.04867	0.91773-1.1983	0.48493
ESRRG	1.08754	0.96315-1.22799	0.17568
F2R	0.92297	0.74478-1.14379	0.4639
F2RL1	1.11033	0.90208-1.36666	0.32339
FABP3	1.04293	0.80634-1.34894	0.7488
FABP4	1.00068	0.91581-1.09341	0.98806
FABP5	0.92653	0.76483-1.12241	0.43546
FABP6	0.96556	0.88049-1.05885	0.45643
FAM19A2	0.83895	0.5573-1.26296	0.40014
FAM19A3	0.91181	0.79193-1.04984	0.19927
FAM19A5	1.17426	0.99786-1.38184	0.05308
FAM3B	1.01154	0.89455-1.14383	0.85487
FAM3C	1.0871	0.77817-1.51866	0.62443
FAS	0.95064	0.67682-1.33522	0.77023
FASLG	0.95085	0.75205-1.2022	0.67365
FCER1G	0.9338	0.71789-1.21466	0.60971
FCGR2B	1.1755	0.87049-1.58737	0.29142
FCGR3A	1.0453	0.83635-1.30644	0.69702
FCGR3B	1.15455	0.96494-1.38141	0.11641
FGF1	1.15934	0.92761-1.44896	0.19376
FGF10	0.96698	0.88875-1.05209	0.43531
FGF11	0.91826	0.8058-1.04642	0.20079
FGF12	1.05427	0.91859-1.20999	0.45212
FGF14	1.2025	1.0634-1.3598	0.00328
FGF18	1.12775	0.95788-1.32774	0.14894
FGF2	1.24422	0.99006-1.56363	0.06089
FGF22	0.93086	0.80174-1.08077	0.34698
FGF7	1.0227	0.86026-1.2158	0.79925
FGF8	1.00812	0.87751-1.15816	0.90908
FGFR1	1.06307	0.86252-1.31025	0.56636
FGFR3	0.85923	0.70928-1.04087	0.121
FGFR4	1.16113	0.94064-1.43332	0.16441
FGFRL1	1.26565	0.97694-1.63969	0.07453
FGR	1.00172	0.68521-1.46443	0.99292
FLT1	1.63929	1.20265-2.23446	0.00176
FLT3	0.97496	0.84315-1.12736	0.73216
FLT3LG	0.94999	0.76646-1.17746	0.63946
FLT4	0.96403	0.67883-1.36903	0.83778
FPR1	1.22223	0.92668-1.61203	0.15537
FPR2	1.16196	0.96557-1.39829	0.11204
FURIN	1.5166	1.13033-2.03487	0.00549
FYN	0.92462	0.67079-1.27449	0.63218
GAL	1.05285	0.93657-1.18357	0.38844
GALR3	0.97621	0.85802-1.11069	0.71462
GAST	1.0575	0.97051-1.15228	0.20179
GBP2	0.76424	0.56253-1.03828	0.08549
GDF15	1.0928	0.93665-1.275	0.2593
GDF6	1.02709	0.9263-1.13885	0.61201
GDF9	1.39341	0.98563-1.96989	0.06038
GDNF	0.99281	0.88325-1.11597	0.90373
GHR	0.83564	0.7177-0.97296	0.02072
GHRL	0.88342	0.69545-1.12219	0.30985
GIPR	1.16854	0.93285-1.46377	0.17536
GMFB	1.23406	0.70713-2.15364	0.45916
GMFG	0.88452	0.61232-1.27773	0.51317
GNAI1	0.99909	0.72299-1.38063	0.99559
GNLY	0.94456	0.77235-1.15517	0.57862
GNRH1	1.12409	0.83946-1.50522	0.43233
GNRH2	1.06514	0.94646-1.1987	0.29513
GNRHR	1.06371	0.93506-1.21007	0.34769
GPHA2	1.08208	0.98643-1.18701	0.09481
GPI	1.22117	0.74126-2.01179	0.43276
GPR17	1.16436	1.06661-1.27108	0.00067
GRAP2	0.90517	0.65214-1.25638	0.55145
GRB2	2.24482	1.35225-3.72653	0.00177
GREM1	1.04672	0.8507-1.28791	0.66602
GREM2	0.94966	0.81509-1.10644	0.50764
GRN	1.53232	1.07713-2.17989	0.01764
GRP	1.14295	0.99291-1.31567	0.06277
GZMB	0.96139	0.7995-1.15605	0.67551
HBEGF	1.02657	0.84062-1.25365	0.79703
HCK	0.84175	0.68024-1.0416	0.11298
HCST	0.8479	0.64451-1.11549	0.23841
HDAC1	0.90924	0.54226-1.52456	0.71823
HDGF	1.42486	1.08462-1.87182	0.01098
HFE	1.98047	1.39558-2.81049	0.00013
HGF	0.91059	0.70116-1.18258	0.48244
HMGB1	0.93299	0.50171-1.73504	0.82656
HNF4A	1.07197	0.99914-1.15011	0.05286
HNF4G	1.09856	0.98804-1.22144	0.08228
HRAS	1.09522	0.69726-1.72031	0.69301
HSP90AA1	0.83143	0.63646-1.08613	0.17574
HSPA1A	1.11008	0.85534-1.44069	0.43236
HSPA1B	1.03545	0.79734-1.34467	0.79386
HSPA1L	1.06548	0.79282-1.43191	0.67407
HSPA2	0.9217	0.75609-1.12359	0.41978
HSPA4	1.04201	0.58417-1.8587	0.88915
HSPA5	1.74008	0.84546-3.5813	0.13255
HSPA8	1.17332	0.74425-1.84975	0.49134
HTR3A	1.04445	0.95197-1.14593	0.35786
ICAM1	1.32576	0.94871-1.85266	0.09861
ICAM2	1.05506	0.85058-1.30868	0.62582
IDO1	0.92497	0.79752-1.07279	0.30249
IFI30	1.02521	0.77437-1.3573	0.86194
IFITM1	1.20121	0.86599-1.6662	0.27215
IFNAR2	1.77097	1.04916-2.9894	0.03239
IFNE	1.1243	0.99109-1.27542	0.06863
IFNG	1.06689	0.91061-1.25	0.42299
IGF1	0.87611	0.72774-1.05474	0.1624
IGF1R	1.20925	0.86052-1.69931	0.27369
IGF2	1.28075	1.06168-1.54503	0.00973
IKBKB	0.47042	0.31503-0.70245	0.00023
IKBKG	1.18216	0.73472-1.90207	0.49043
IL10	1.04997	0.81497-1.35274	0.70602
IL10RB	1.16175	0.72722-1.85592	0.53047
IL11	1.01434	0.8542-1.20452	0.87095
IL11RA	0.87347	0.57758-1.32094	0.52149
IL12A	0.9729	0.80721-1.1726	0.77303
IL12B	0.94343	0.80922-1.0999	0.457
IL12RB1	1.14985	0.84556-1.56365	0.3733
IL12RB2	0.82311	0.68543-0.98844	0.03712
IL13RA1	1.31754	0.96355-1.80159	0.0841
IL13RA2	1.08846	0.91609-1.29326	0.33525
IL15RA	1.07868	0.7115-1.63533	0.72129
IL16	0.84193	0.57052-1.24246	0.38618
IL17B	1.05765	0.88393-1.26551	0.54038
IL17C	1.05074	0.96124-1.14858	0.27586
IL17D	1.06575	0.86662-1.31064	0.54624
IL17RA	0.90585	0.6284-1.30578	0.59611
IL17RB	1.06116	0.8645-1.30257	0.57026
IL17RC	1.06583	0.6796-1.67157	0.78125
IL17RD	0.99538	0.75809-1.30694	0.97341
IL17RE	1.25297	0.91666-1.71265	0.15729
IL19	0.94754	0.83901-1.0701	0.38524
IL1A	0.94035	0.81609-1.08352	0.395
IL1R1	0.99996	0.7149-1.39869	0.99981
IL1R2	1.04787	0.8604-1.27619	0.64198
IL1RAP	0.77622	0.60816-0.99073	0.04188
IL1RL1	0.96645	0.83266-1.12173	0.65351
IL1RL2	0.77405	0.60733-0.98653	0.0385
IL1RN	0.98942	0.83516-1.17216	0.90208
IL20	1.06854	0.9024-1.26527	0.44199
IL20RA	1.2774	1.03193-1.58126	0.02454
IL20RB	0.91094	0.79827-1.03952	0.16616
IL21R	0.88536	0.68773-1.13979	0.3448
IL22RA1	1.01031	0.77805-1.31189	0.93867
IL22RA2	0.95069	0.80674-1.12031	0.54603
IL23A	1.00152	0.7722-1.29895	0.99085
IL23R	0.84043	0.75063-0.94098	0.00257
IL24	0.94784	0.768-1.16979	0.61774
IL26	1.03125	0.91961-1.15644	0.59861
IL27	0.96745	0.83566-1.12002	0.65781
IL2RA	0.75475	0.61186-0.93101	0.0086
IL2RB	0.94691	0.71741-1.24984	0.70011
IL32	0.97625	0.75304-1.26562	0.85599
IL33	0.96597	0.79765-1.16981	0.72302
IL34	0.8252	0.68966-0.98737	0.03583
IL3RA	1.15421	0.79362-1.67866	0.45299
IL4R	0.82247	0.6257-1.08113	0.16126
IL5RA	1.04893	0.92486-1.18964	0.45699
IL6R	0.84185	0.59188-1.19738	0.33818
IL6ST	0.92317	0.54681-1.55858	0.76481
IL7	1.45772	1.05401-2.01608	0.02273
IL7R	0.90026	0.73951-1.09595	0.29508
IL9R	0.78626	0.58246-1.06137	0.11622
ILK	1.41177	0.94487-2.10938	0.09234
INHBC	1.11799	0.96166-1.29973	0.14671
INPP5D	0.83738	0.61019-1.14916	0.27176
INSL3	1.02398	0.83485-1.25597	0.82006
IRF1	0.92754	0.66005-1.30342	0.66476
IRF3	0.77116	0.40261-1.47709	0.43325
IRF5	0.90344	0.68526-1.19108	0.47149
IRF7	1.15559	0.7811-1.7096	0.46927
ISG15	1.00778	0.82785-1.22682	0.93841
ISG20L2	1.30407	0.82482-2.06179	0.25598
ITGAV	1.03273	0.69574-1.53297	0.87302
ITGB2	0.90138	0.64672-1.25631	0.5399
ITK	0.96607	0.79977-1.16694	0.7202
JAG1	0.786	0.61204-1.0094	0.0592
JAG2	0.85559	0.63679-1.14957	0.30068
JAK1	1.11775	0.81623-1.53066	0.48767
JUN	0.87083	0.57672-1.31491	0.51063
KCNH2	1.02326	0.879-1.19119	0.76681
KITLG	0.92079	0.68845-1.23155	0.57807
KL	1.18053	0.99358-1.40266	0.0592
KLKB1	0.95661	0.80768-1.13301	0.60747
KLRC1	1.05172	0.89212-1.23988	0.54816
KLRC4	0.97922	0.87164-1.10008	0.72365
KLRD1	0.967	0.74147-1.26113	0.80442
KRAS	1.15322	0.76045-1.74885	0.50221
LANCL1	0.93378	0.64236-1.3574	0.71961
LAT	0.70815	0.46993-1.06715	0.09908
LBP	1.11086	0.99579-1.23924	0.05953
LCK	1.05669	0.75777-1.47352	0.74517
LCN12	0.84822	0.69121-1.0409	0.11499
LCN2	0.97082	0.85295-1.10498	0.65384
LCNL1	0.96943	0.87581-1.07305	0.54905
LCP2	0.96422	0.69689-1.3341	0.82592
LEAP2	1.04126	0.76721-1.4132	0.79527
LEFTY1	1.05558	0.96755-1.15162	0.22342
LEPR	1.05838	0.76869-1.45724	0.72804
LGMN	1.19036	0.82887-1.70949	0.34537
LGR4	1.02372	0.83171-1.26006	0.82493
LGR5	1.02012	0.93779-1.10967	0.64268
LGR6	1.16447	1.00055-1.35524	0.04917
LHB	1.00394	0.83244-1.21076	0.96722
LIF	1.12195	0.95823-1.31364	0.15278
LIFR	1.06185	0.84441-1.33528	0.60771
LIMS1	1.51722	0.92749-2.48193	0.09687
LMBR1L	0.88221	0.42418-1.83479	0.73728
LRP1	0.88188	0.67527-1.15172	0.35607
LRSAM1	0.71753	0.32211-1.59837	0.41662
LTA	0.94993	0.73855-1.22182	0.6892
LTB	0.90859	0.71038-1.16211	0.4452
LTB4R	0.82578	0.64162-1.06281	0.13706
LTBP1	0.88289	0.69024-1.1293	0.32131
LTBP2	0.84698	0.68832-1.04221	0.11657
LTBP3	1.27127	0.95395-1.69414	0.10138
LTBP4	1.03629	0.72189-1.48764	0.84675
LTF	0.99606	0.91469-1.08466	0.92764
LYN	0.89265	0.69521-1.14617	0.37327
LYZ	1.00365	0.83187-1.2109	0.96964
MALT1	0.94005	0.5974-1.47923	0.78926
MAP2K1	1.10007	0.7832-1.54515	0.58217
MAP3K14	0.63616	0.42471-0.95288	0.02823
MAP3K8	0.84179	0.63691-1.11257	0.22615
MAPK1	1.06134	0.78103-1.44226	0.7036
MAPK14	0.91236	0.57833-1.43931	0.69335
MAPK3	1.41902	0.86438-2.32953	0.16644
MAPK8	1.44133	0.84655-2.45401	0.17817
MAPT	1.14019	0.92676-1.40278	0.21473
MARCO	1.02862	0.90451-1.16976	0.66712
MASP1	0.95392	0.80482-1.13064	0.58639
MASP2	1.244	0.94752-1.63325	0.11598
MAVS	0.75849	0.5582-1.03065	0.07723
MC1R	1.33836	0.90489-1.97949	0.14443
MDK	1.33089	0.97246-1.82143	0.07417
MET	1.07639	0.76735-1.50989	0.66988
MIA	0.98236	0.90261-1.06916	0.6804
MICA	1.29086	0.93729-1.77781	0.11797
MIF	1.13335	0.77957-1.64768	0.51204
MMP12	0.99285	0.83412-1.18179	0.93569
MMP9	0.9621	0.81221-1.13966	0.65482
MPL	1.14752	0.93915-1.40213	0.17834
MPO	1.09458	0.98576-1.21542	0.09074
MR1	1.06693	0.74471-1.52856	0.72397
MSR1	1.10269	0.85414-1.42357	0.45316
MSTN	0.9673	0.84774-1.10371	0.62132
MUC4	0.91934	0.81418-1.0381	0.17486
MX2	1.03434	0.80761-1.32472	0.78915
NAMPT	1.16352	0.79525-1.70233	0.43537
NCK1	1.23139	0.83409-1.81792	0.29499
NCK2	0.69011	0.53598-0.88856	0.00403
NCR3	1.09508	0.93854-1.27773	0.24851
NDP	0.98548	0.91304-1.06367	0.70736
NDRG1	0.88442	0.67145-1.16495	0.38224
NEDD4	1.12634	0.79127-1.60329	0.50899
NENF	1.77892	1.04343-3.03282	0.03433
NFAT5	0.95449	0.7201-1.26518	0.74598
NFATC1	0.96239	0.6542-1.41577	0.84568
NFATC2	1.02404	0.70955-1.47793	0.899
NFATC3	0.91405	0.59729-1.39878	0.67888
NFATC4	1.03976	0.83963-1.28759	0.72075
NFKB1	0.98919	0.66484-1.47178	0.95725
NFKBIA	0.8206	0.73357-0.91795	0.00055
NFKBIB	0.77507	0.44716-1.34344	0.3639
NFKBIZ	1.07856	0.88466-1.31495	0.4545
NFYB	0.88975	0.48534-1.63111	0.7056
NFYC	0.75849	0.61569-0.93441	0.00939
NGF	1.05678	0.9301-1.20071	0.39663
NLRX1	1.23013	0.83043-1.82223	0.30155
NMB	1.08189	0.81947-1.42835	0.57869
NOD1	1.43193	0.96982-2.11424	0.07094
NOS1	1.07759	0.9652-1.20306	0.1836
NOS2	0.92085	0.82836-1.02368	0.12684
NOX1	0.8718	0.57597-1.31959	0.51654
NOX4	1.47433	1.09634-1.98265	0.01021
NPPA	1.10424	0.98416-1.23897	0.09139
NPR1	1.12091	0.90414-1.38966	0.29791
NR1D1	0.97921	0.73639-1.3021	0.88512
NR1H2	1.02826	0.78985-1.33864	0.83593
NR1H3	0.75985	0.47878-1.20593	0.24386
NR1I2	1.13661	0.99386-1.29986	0.06148
NR1I3	0.85162	0.58684-1.23587	0.39792
NR2C1	1.21179	0.76476-1.92011	0.41338
NR2C2	1.14401	0.80998-1.61578	0.44504
NR2E3	0.83005	0.63122-1.0915	0.18244
NR2F1	1.0223	0.80826-1.29302	0.854
NR3C1	0.95817	0.63381-1.44852	0.8394
NR3C2	0.8821	0.7362-1.05691	0.17384
NR4A1	1.17687	0.97286-1.42366	0.09361
NR4A2	1.34102	1.04325-1.72377	0.02199
NR4A3	1.03608	0.82184-1.30618	0.76426
NR5A1	0.96992	0.87301-1.07759	0.5696
NR5A2	1.20652	0.90015-1.61716	0.20906
NR6A1	0.83634	0.59784-1.16999	0.29676
NRAS	1.70281	1.04705-2.76929	0.03193
NRG2	1.13367	0.9171-1.40138	0.24608
NRG4	1.11766	0.94392-1.32339	0.1969
NRP1	1.32522	0.96026-1.82888	0.08667
NRP2	1.11898	0.84339-1.48462	0.43582
NTF4	0.93309	0.81479-1.06858	0.31676
NTS	0.91842	0.83742-1.00724	0.0708
NUDT6	1.15462	0.82464-1.61666	0.40248
OAS1	1.12817	0.85926-1.48125	0.38535
OASL	1.039	0.83798-1.28826	0.72728
OGFR	0.94113	0.6988-1.2675	0.68956
OGN	1.03911	0.91192-1.18404	0.56466
OPRD1	1.00967	0.80165-1.27167	0.93482
OPRL1	1.22975	0.92-1.64378	0.16247
ORM2	0.95456	0.86576-1.05245	0.35049
OSGIN1	1.01418	0.76905-1.33745	0.92056
OSM	1.18772	0.93489-1.50893	0.15893
OSMR	1.5169	1.10223-2.08756	0.01055
OXTR	1.1084	0.87849-1.39847	0.38555
PAK2	0.72814	0.48758-1.08739	0.12102
PAK3	1.20642	1.06842-1.36224	0.00246
PAK4	1.47209	0.93908-2.30762	0.09181
PAK6	1.02403	0.79801-1.31405	0.85197
PCSK1	1.26279	1.1102-1.43636	0.00038
PDCD1	1.01517	0.8053-1.27973	0.8986
PDF	1.46336	1.03161-2.07579	0.03281
PDGFA	1.50063	1.09932-2.04845	0.01058
PDGFB	1.18847	0.8931-1.58152	0.23625
PDGFC	1.26035	1.03825-1.52994	0.01931
PDGFD	1.22357	0.96501-1.55139	0.09573
PDGFRA	0.9665	0.78436-1.19093	0.74908
PDGFRB	1.07299	0.81235-1.41724	0.61977
PDGFRL	1.13582	0.91928-1.40337	0.23797
PDIA2	1.00078	0.84011-1.19219	0.99301
PDIA3	3.19136	1.82027-5.59518	5e-05
PDK1	1.06816	0.69345-1.64534	0.76483
PGLYRP2	0.8583	0.79191-0.93027	2e-04
PGLYRP3	0.93099	0.86854-0.99792	0.0435
PGRMC2	1.23186	0.7088-2.14092	0.45963
PI15	0.85618	0.7428-0.98686	0.03215
PIK3CD	0.87256	0.57525-1.32354	0.52134
PIK3R1	0.93345	0.70201-1.2412	0.63572
PIK3R5	0.83842	0.57624-1.2199	0.35701
PLA2G2A	1.02846	0.95764-1.10453	0.44074
PLAU	0.98802	0.80752-1.20887	0.90679
PLAUR	1.27795	0.91081-1.79309	0.15581
PLCG1	1.19165	0.76674-1.85205	0.43577
PLCG2	0.98222	0.71832-1.34306	0.91052
PLSCR1	0.8125	0.59418-1.11104	0.19344
PLTP	1.18569	0.87986-1.59784	0.26312
PLXNA1	0.78856	0.5832-1.06624	0.12277
PLXNA2	1.17649	0.85956-1.61028	0.31013
PLXNA3	1.50214	1.08018-2.08893	0.01559
PLXNA4	0.93964	0.80856-1.09197	0.41666
PLXNB3	1.1363	0.91539-1.41051	0.24668
PLXNC1	1.50979	1.11587-2.04277	0.00757
PML	1.15155	0.69142-1.91787	0.58771
PNOC	0.97816	0.87335-1.09555	0.70257
POMC	0.8802	0.75041-1.03245	0.11696
PPARA	0.90536	0.62085-1.32026	0.60547
PPARD	1.36827	0.83182-2.25069	0.2169
PPARG	1.1264	0.96163-1.31941	0.14019
PPP3CA	1.72142	1.01428-2.92156	0.04417
PPP3CC	1.16811	0.76945-1.77331	0.46568
PPP4C	1.1207	0.70655-1.77762	0.62827
PRDX1	1.0533	0.65249-1.70032	0.83169
PRDX2	1.19645	0.83828-1.70765	0.3231
PRKCB	0.84461	0.63226-1.12827	0.253
PRKCQ	0.71243	0.59285-0.85613	3e-04
PRLR	0.93678	0.8047-1.09053	0.39965
PROC	1.12223	0.94842-1.32789	0.17924
PROK1	0.98656	0.91264-1.06647	0.73356
PSMB8	1.68581	1.03869-2.7361	0.03455
PSMC4	1.10553	0.67417-1.81288	0.69095
PSMC5	0.97295	0.5262-1.79901	0.93033
PSMC6	0.71725	0.46088-1.11623	0.14083
PSMD1	1.00572	0.48806-2.07243	0.98766
PSMD10	1.2609	0.7056-2.25321	0.43382
PSMD13	1.5655	0.85774-2.85728	0.14427
PSMD14	1.68278	1.00517-2.8172	0.04775
PSMD2	0.84628	0.52905-1.35371	0.48619
PSMD4	1.45829	0.94571-2.24869	0.08776
PSMD6	0.73433	0.56677-0.95143	0.01946
PSMD8	1.39028	0.76686-2.52051	0.27771
PSME1	0.91511	0.43536-1.92352	0.81494
PSME3	1.26945	0.81867-1.96845	0.28642
PSPN	1.11371	0.71609-1.73211	0.6327
PTAFR	1.09845	0.82063-1.47035	0.52792
PTGDR	1.03248	0.87189-1.22265	0.71093
PTGER2	0.9921	0.84225-1.16861	0.92434
PTGER3	1.05117	0.85291-1.29551	0.63979
PTGER4	0.95731	0.73292-1.2504	0.74885
PTGFR	1.10132	0.93-1.30419	0.26326
PTGS2	1.09155	0.9159-1.30089	0.32776
PTH1R	0.97366	0.75429-1.25682	0.8376
PTHLH	0.9381	0.81433-1.08068	0.37607
PTK2B	0.69883	0.42867-1.13926	0.15069
PTN	0.9879	0.83611-1.16726	0.88631
PTPN11	1.32265	0.97765-1.7894	0.06977
PTPN6	0.71937	0.45049-1.14874	0.16781
PTPRC	0.89653	0.69675-1.15359	0.39579
PTX3	1.09487	0.97944-1.22389	0.11082
PYY	1.08995	1.01772-1.16731	0.01382
RABEP1	0.76057	0.44772-1.29202	0.31139
RABEP2	1.38397	0.86908-2.20392	0.17104
RAC1	0.71029	0.37675-1.33914	0.29036
RAC2	0.93266	0.70371-1.23609	0.62759
RAC3	0.92177	0.66023-1.28692	0.63236
RAET1E	0.91333	0.735-1.13493	0.41337
RAET1L	0.96542	0.8488-1.09807	0.59217
RARA	1.39987	0.88703-2.20922	0.14846
RARB	0.92279	0.74345-1.14539	0.46612
RARG	0.82275	0.61507-1.10056	0.1887
RBP4	1.14813	1.07306-1.22846	6e-05
RBP5	1.18859	0.88942-1.58841	0.24287
RBP7	0.91578	0.76417-1.09747	0.3407
RELA	1.17703	0.74958-1.84823	0.47896
RELB	0.85374	0.61621-1.18284	0.34183
RETN	1.1151	0.99968-1.24385	0.05066
RFX5	0.98097	0.55951-1.7199	0.94652
RFXANK	1.15509	0.81108-1.645	0.42416
RFXAP	1.39276	1.00195-1.936	0.04866
RLN1	1.02312	0.91014-1.15011	0.70187
RLN2	1.11431	1.00202-1.23918	0.04579
RNASE2	0.99658	0.78384-1.26705	0.97767
RNASE7	0.95706	0.8885-1.03092	0.24726
RNASEL	1.20786	0.81408-1.79213	0.34817
ROBO1	1.35529	0.98548-1.86387	0.06148
ROBO2	0.8571	0.74327-0.98836	0.03392
ROBO3	1.18587	0.92964-1.51272	0.16989
RORA	0.81354	0.60575-1.09261	0.17026
RORC	1.30496	1.09055-1.56154	0.00366
RSAD2	0.984	0.79608-1.21628	0.88142
RXFP1	1.16666	0.92898-1.46517	0.18479
RXRB	1.42799	0.70356-2.89835	0.32392
RXRG	0.93225	0.84912-1.02353	0.14103
S100A1	1.02546	0.82554-1.2738	0.82023
S100A10	1.22313	0.90217-1.65828	0.19462
S100A11	0.72899	0.43935-1.20958	0.22115
S100A12	0.84206	0.72685-0.97552	0.02202
S100A13	1.25195	0.87238-1.79666	0.22277
S100A16	1.07597	0.78812-1.46896	0.6448
S100A2	0.91273	0.81155-1.02654	0.12773
S100A5	0.95373	0.75878-1.19876	0.68467
S100A6	1.48024	1.04723-2.0923	0.02633
S100A7	0.99879	0.92291-1.0809	0.97596
S100A7A	1.0039	0.9514-1.05929	0.88715
S100A8	0.94379	0.85639-1.04011	0.24329
S100A9	0.95277	0.85215-1.06527	0.39553
S100B	0.89271	0.67801-1.17539	0.41874
S1PR1	1.06292	0.74958-1.50725	0.73203
SAA1	0.92521	0.78908-1.08483	0.33844
SAA2	0.92163	0.82163-1.03379	0.16369
SCTR	1.03125	0.95238-1.11666	0.44838
SDC1	1.02674	0.74684-1.41153	0.87093
SDC2	1.22855	0.99857-1.51149	0.0516
SDC3	1.06834	0.76353-1.49484	0.6997
SDC4	1.22328	0.92556-1.61676	0.15668
SECTM1	1.1187	0.8782-1.42507	0.36373
SEMA3A	1.22698	1.0952-1.37462	0.00042
SEMA3D	1.12694	1.00538-1.26321	0.04016
SEMA3E	1.046	0.95318-1.14785	0.34286
SEMA3G	1.21825	0.9504-1.5616	0.11915
SEMA4A	0.79669	0.59963-1.05852	0.11696
SEMA4B	1.01601	0.73149-1.41121	0.9245
SEMA4C	1.52644	0.97038-2.40115	0.06727
SEMA4D	1.16302	0.75609-1.78898	0.49184
SEMA4F	1.31947	0.98111-1.77453	0.06668
SEMA4G	1.25128	1.05124-1.48939	0.01166
SEMA5A	0.85724	0.65637-1.1196	0.25818
SEMA6B	1.3892	0.99513-1.93934	0.05345
SEMA6D	1.10098	0.89222-1.3586	0.36981
SEMA7A	1.15841	0.89438-1.50039	0.2652
SERPINA3	1.07125	0.98489-1.16517	0.10849
SFTPD	1.12339	0.98709-1.27851	0.07788
SH2D1A	0.9775	0.76208-1.25381	0.8578
SH2D1B	0.89984	0.75554-1.07169	0.2366
SH3BP2	0.96388	0.62702-1.48172	0.86685
SHC1	1.29724	0.9335-1.80269	0.12112
SKIV2L	2.32173	1.09716-4.91307	0.02764
SLC11A1	1.20423	0.87632-1.65484	0.25183
SLC22A17	1.01321	0.75621-1.35756	0.92994
SLC40A1	0.89521	0.7608-1.05337	0.18235
SLIT1	1.21791	1.0637-1.39448	0.00432
SLIT2	0.94105	0.80311-1.10268	0.45246
SLPI	0.98519	0.80698-1.20274	0.88344
SOCS1	0.78561	0.61114-1.0099	0.05969
SOCS3	1.0357	0.75392-1.42279	0.82859
SORT1	1.04093	0.80855-1.34009	0.75564
SOS1	0.88848	0.58294-1.35418	0.58239
SOS2	0.90165	0.65869-1.23422	0.51809
SPINK5	0.92251	0.82869-1.02695	0.14048
SPP1	1.12146	0.95252-1.32037	0.1688
SRC	1.15484	0.81294-1.64054	0.42154
SSTR1	1.21516	1.10108-1.34105	0.00011
STAB2	0.96933	0.86004-1.09251	0.60982
STAT1	1.39361	0.90434-2.1476	0.13252
STAT3	0.9853	0.60933-1.59326	0.95184
STC1	1.04919	0.87445-1.25883	0.60545
STC2	1.10135	0.91367-1.32758	0.31119
SYK	1.00431	0.75947-1.32808	0.97595
TANK	0.94194	0.59906-1.48109	0.79563
TAPBP	1.56882	1.02614-2.39849	0.03761
TBK1	1.05812	0.64448-1.73724	0.8233
TEC	1.37455	0.99311-1.90249	0.05508
TEK	1.34132	1.00435-1.79134	0.04666
TFR2	0.96579	0.80052-1.16519	0.71627
TG	1.17757	0.91897-1.50895	0.19635
TGFA	0.93898	0.73532-1.19905	0.61375
TGFB1	0.93625	0.70551-1.24246	0.64821
TGFB2	1.16043	0.96346-1.39766	0.11693
TGFBR1	1.61354	1.111-2.34339	0.01198
TGFBR2	1.04713	0.75588-1.45059	0.78184
TGFBR3	1.02827	0.83318-1.26903	0.79511
THRA	0.95631	0.66024-1.38513	0.81315
TINAGL1	1.35044	0.98299-1.85525	0.06373
TK2	1.17255	0.82542-1.66565	0.37413
TLR3	0.83761	0.62129-1.12925	0.24503
TLR7	0.78224	0.59164-1.03425	0.08478
TLR8	1.03081	0.85454-1.24344	0.75116
TMSB10	1.10328	0.74579-1.63214	0.62275
TMSB15A	1.03543	0.89132-1.20284	0.64889
TMSB15B	1.07501	0.9727-1.18808	0.15632
TNC	0.87969	0.72758-1.06361	0.18573
TNFAIP3	0.90904	0.63409-1.30321	0.60381
TNFRSF10A	0.77287	0.44904-1.33024	0.35238
TNFRSF10B	0.91635	0.62835-1.33636	0.64999
TNFRSF11A	1.44328	1.17722-1.76946	0.00042
TNFRSF11B	1.22306	1.11103-1.34639	4e-05
TNFRSF12A	1.33575	0.99915-1.78575	0.05068
TNFRSF13B	0.9314	0.84839-1.02253	0.13564
TNFRSF14	0.76413	0.45852-1.27344	0.30191
TNFRSF18	0.82072	0.6545-1.02914	0.08705
TNFRSF19	1.21122	1.03069-1.42337	0.01996
TNFRSF1A	0.89015	0.63206-1.25362	0.50535
TNFRSF21	1.34109	0.9488-1.89559	0.09646
TNFRSF25	0.74326	0.56196-0.98304	0.03754
TNFRSF4	0.90517	0.63466-1.29098	0.58229
TNFRSF8	1.07935	0.8219-1.41745	0.58284
TNFRSF9	0.85502	0.67028-1.09068	0.20729
TNFSF10	0.73326	0.59142-0.90911	0.00467
TNFSF11	1.07399	0.94375-1.2222	0.27918
TNFSF12	0.95905	0.65776-1.39834	0.82795
TNFSF13	0.97897	0.7576-1.26502	0.87092
TNFSF13B	1.15277	0.8617-1.54215	0.33832
TNFSF14	1.13647	0.88871-1.45331	0.30792
TNFSF15	1.10902	0.84553-1.45461	0.45468
TNFSF4	1.07696	0.81746-1.41883	0.59813
TNFSF9	1.06384	0.88082-1.2849	0.52055
TOR2A	1.46272	0.91498-2.33837	0.11212
TPM2	1.49994	1.08569-2.07225	0.01395
TPT1	0.79068	0.58141-1.07528	0.13433
TRAF3	0.85535	0.5338-1.37057	0.51599
TRIM27	1.94928	1.33265-2.85122	0.00058
TRIM5	1.48929	0.92132-2.40742	0.10405
TRPC4AP	2.0307	1.11759-3.68987	0.02008
TSHR	1.00962	0.86336-1.18066	0.90458
TSLP	0.93874	0.84845-1.03864	0.22047
TXK	0.75597	0.50978-1.12105	0.16405
TXLNA	0.84104	0.45466-1.55578	0.58121
TYMP	0.8575	0.66877-1.09948	0.22543
UBR1	1.39591	1.03276-1.88676	0.03003
UCN	1.31109	1.01271-1.69739	0.0398
UCN2	0.96305	0.83038-1.11691	0.61855
ULBP2	0.96026	0.79885-1.15429	0.66586
UMODL1	0.99637	0.86936-1.14193	0.95826
UNC93B1	1.372	1.03864-1.81235	0.02595
UTS2	1.06347	0.92316-1.2251	0.39396
VAV1	1.03957	0.7379-1.46459	0.82437
VAV2	1.45489	1.03914-2.03697	0.02899
VAV3	0.86329	0.72296-1.03087	0.10435
VCAM1	0.91051	0.70384-1.17786	0.47539
VDR	1.18064	0.8006-1.74108	0.4021
VEGFA	1.26241	0.9407-1.69413	0.1205
VEGFB	0.78863	0.45318-1.37236	0.40085
VEGFC	1.1634	0.95097-1.42329	0.14122
VIM	0.9084	0.64525-1.27888	0.582
VIP	0.99428	0.86689-1.1404	0.93466
VIPR1	0.93146	0.75706-1.14603	0.50204
VTN	1.14213	0.97499-1.33791	0.09971
WFDC2	1.09377	0.97329-1.22917	0.13226
WFIKKN1	1.11842	0.93728-1.33457	0.21444
WNT5A	0.91443	0.73666-1.13509	0.41732
XCL1	0.98435	0.80085-1.2099	0.8809
XCR1	0.9729	0.82711-1.14438	0.74011
ZAP70	0.83683	0.64319-1.08876	0.18463
ZC3HAV1	1.51786	0.79308-2.90501	0.20768
ZC3HAV1L	0.9732	0.72775-1.30143	0.85462
ZYX	1.21116	0.73587-1.99344	0.4511
