# Supplementary material for: Construction of Immune-Associated Nomogram for Predicting the Recurrence Survival Risk of Stage I Cervical Cancer
Source: Biomed Res Int. 2021 Jul 9;2021:6699131. doi: 10.1155/2021/6699131 (PMC8289578; doi:10.1155/2021/6699131)
Supplement: Supplementary Materials — Table S1: the detailed clinical information of the samples enrolled in the present study. Table S2: all primer sequences used in this study. Table S3: hazard ratios and 95% CIs and p values of 1811 immune genes via univariate Cox regression analysis. Table S4: the enriched pathways related to the immune risk score. Figure S1: boxplots of 8 immune gene expression values against the risk group in the TCGA dataset. Figure S2: 28 immune checkpoints from the TCGA database were explored between the two risk groups. Figure S3: tumor mutation burden (TMB) from the TCGA database was explored between the two risk groups. Figure S4: the expression of the immune genes in CC tissues was assessed by qRT-PCR and IHC analysis. Figure S5: immune gene risk score analysis of 153 stage I CC samples in the TCGA database. (A) Metabolic gene risk score distribution against the rank of risk score. Median risk score was adopted as the cutoff point. (B) Recurrence-free survival status of stage I CC patients. (C) Heatmap of 8 immune gene expression profiles of stage I CC patients. [file 6699131.f1.zip › 6699131.f1/Table S4.csv]

ID	corr	pvalue
REACTOME_METAL_ION_SLC_TRANSPORTERS	0.57153483989342	1.19904086659517e-14
WIKMAN_ASBESTOS_LUNG_CANCER_UP	0.565515959050928	2.62012633811537e-14
CAFFAREL_RESPONSE_TO_THC_8HR_3_UP	0.561066683250582	4.57411886145564e-14
MATZUK_OVULATION	0.560658033023274	4.81836792687318e-14
LIU_IL13_MEMORY_MODEL_DN	0.55823243966008	6.52811138479592e-14
REACTOME_TRANSPORT_TO_THE_GOLGI_AND_SUBSEQUENT_MODIFICATION	0.558210347938949	6.55031584528842e-14
REACTOME_ZINC_TRANSPORTERS	0.536152516450994	9.17932396760079e-13
ZHENG_FOXP3_TARGETS_IN_THYMUS_DN	0.532413809333762	1.4095391520641e-12
MARIADASON_RESPONSE_TO_BUTYRATE_SULINDAC_6	0.530577170701915	1.73638881051374e-12
REACTOME_COPII_MEDIATED_VESICLE_TRANSPORT	0.525181514129322	3.18323145620525e-12
REACTOME_ER_TO_GOLGI_ANTEROGRADE_TRANSPORT	0.524158870934706	3.56648044430585e-12
REACTOME_CARGO_CONCENTRATION_IN_THE_ER	0.52033081196272	5.43920464224357e-12
CUI_TCF21_TARGETS_DN	0.516027075977269	8.68816130150663e-12
LEIN_LOCALIZED_TO_DISTAL_AND_PROXIMAL_DENDRITES	0.512888794860385	1.21742615988296e-11
RAO_BOUND_BY_SALL4_ISOFORM_A	0.511540918427236	1.40576439378037e-11
WEI_MIR34A_TARGETS	0.510980098008549	1.4921841540172e-11
LUI_THYROID_CANCER_CLUSTER_2	0.509767080636267	1.69708691544201e-11
REACTOME_PHOSPHATE_BOND_HYDROLYSIS_BY_NTPDASE_PROTEINS	0.507880443968364	2.07103223459626e-11
REACTOME_ASPARAGINE_N_LINKED_GLYCOSYLATION	0.505818742718795	2.57092125366398e-11
FIGUEROA_AML_METHYLATION_CLUSTER_1_UP	0.50540767861275	2.6837199129659e-11
REACTOME_CATION_COUPLED_CHLORIDE_COTRANSPORTERS	0.503798426086323	3.17321724452313e-11
SPIRA_SMOKERS_LUNG_CANCER_UP	0.502395301618947	3.66973118559599e-11
YANG_BREAST_CANCER_ESR1_BULK_UP	0.501634429908712	3.96962462900774e-11
BROWNE_HCMV_INFECTION_48HR_UP	0.496065187152814	7.01323443763613e-11
PANGAS_TUMOR_SUPPRESSION_BY_SMAD1_AND_SMAD5_DN	0.489540585840277	1.34859234890428e-10
BIOCARTA_LEPTIN_PATHWAY	0.488869321530215	1.44130929413677e-10
BYSTRYKH_HEMATOPOIESIS_STEM_CELL_SCP2_QTL_TRANS	0.487955578806189	1.5774848094452e-10
REACTOME_FGFRL1_MODULATION_OF_FGFR1_SIGNALING	0.486254286149123	1.8649060073983e-10
BRUECKNER_TARGETS_OF_MIRLET7A3_UP	0.485480038349887	2.01190175630472e-10
REACTOME_TRANSPORT_OF_BILE_SALTS_AND_ORGANIC_ACIDS_METAL_IONS_AND_AMINE_COMPOUNDS	0.48522239134837	2.06325623253178e-10
REACTOME_POST_TRANSLATIONAL_PROTEIN_MODIFICATION	0.484982219970834	2.11227035862294e-10
BRIDEAU_IMPRINTED_GENES	0.484211972641473	2.27716512313236e-10
FORTSCHEGGER_PHF8_TARGETS_UP	0.483321775432841	2.48326692542378e-10
ZHOU_PANCREATIC_EXOCRINE_PROGENITOR	0.483094183102936	2.53878695843923e-10
REACTOME_ZINC_EFFLUX_AND_COMPARTMENTALIZATION_BY_THE_SLC30_FAMILY	0.483021126379398	2.55686138928013e-10
MARIADASON_REGULATED_BY_HISTONE_ACETYLATION_DN	0.482969866627234	2.56962007227912e-10
TIEN_INTESTINE_PROBIOTICS_24HR_DN	0.477139854983281	4.50167680909885e-10
REACTOME_SIGNAL_ATTENUATION	0.476064828606202	4.98629582068588e-10
REACTOME_REGULATION_OF_GENE_EXPRESSION_IN_EARLY_PANCREATIC_PRECURSOR_CELLS	0.47583499289557	5.09625674993686e-10
PASQUALUCCI_LYMPHOMA_BY_GC_STAGE_UP	0.475558057849393	5.23186827194877e-10
YAMAZAKI_TCEB3_TARGETS_UP	0.473734751838669	6.21577234127813e-10
JAATINEN_HEMATOPOIETIC_STEM_CELL_UP	0.473475351961063	6.36951824617427e-10
PEDERSEN_METASTASIS_BY_ERBB2_ISOFORM_3	0.468857922290955	9.8066266218666e-10
KYNG_ENVIRONMENTAL_STRESS_RESPONSE_NOT_BY_UV_IN_OLD	0.46884705186509	9.81652092946206e-10
LIU_PROSTATE_CANCER_UP	0.468698746534573	9.95246551838136e-10
VICENT_METASTASIS_UP	0.468385305281441	1.02457908823794e-09
ZWANG_EGF_INTERVAL_UP	0.466207099255559	1.25273480477972e-09
BIOCARTA_CIRCADIAN_PATHWAY	0.463835438649863	1.55680268676406e-09
PILON_KLF1_TARGETS_UP	0.463697437029534	1.57653223809007e-09
REACTOME_CREB3_FACTORS_ACTIVATE_GENES	0.463619781074103	1.58774016156826e-09
RODRIGUES_NTN1_TARGETS_DN	0.461834472736048	1.86766246912384e-09
UEDA_PERIFERAL_CLOCK	0.46133304341624	1.95448279782795e-09
REACTOME_ZINC_INFLUX_INTO_CELLS_BY_THE_SLC39_GENE_FAMILY	0.46016013370656	2.17303530725133e-09
SOTIRIOU_BREAST_CANCER_GRADE_1_VS_3_DN	0.460155945111205	2.17385642820034e-09
GAUSSMANN_MLL_AF4_FUSION_TARGETS_C_UP	0.460009305100164	2.20279439133719e-09
CHIANG_LIVER_CANCER_SUBCLASS_UNANNOTATED_UP	0.459322434879268	2.34335928439577e-09
GINESTIER_BREAST_CANCER_ZNF217_AMPLIFIED_UP	0.458814755417045	2.45277176347258e-09
MULLIGHAN_NPM1_MUTATED_SIGNATURE_2_UP	0.458163233847654	2.60041788102683e-09
BROWNE_HCMV_INFECTION_10HR_DN	0.454802886463029	3.50859830078321e-09
BONOME_OVARIAN_CANCER_POOR_SURVIVAL_UP	0.451270276873509	4.79052553181702e-09
REACTOME_O_LINKED_GLYCOSYLATION	0.45053948873742	5.10705433498515e-09
WANG_RESPONSE_TO_FORSKOLIN_UP	0.449987524104134	5.35938426970972e-09
REACTOME_COPI_MEDIATED_ANTEROGRADE_TRANSPORT	0.449959469577346	5.37252486942918e-09
MATZUK_CUMULUS_EXPANSION	0.449617927729757	5.53501111610899e-09
SETLUR_PROSTATE_CANCER_TMPRSS2_ERG_FUSION_UP	0.448956043009514	5.86347348452421e-09
BARRIER_COLON_CANCER_RECURRENCE_UP	0.448832708726963	5.92671867138961e-09
SAMOLS_TARGETS_OF_KHSV_MIRNAS_UP	0.448311421305378	6.20136297868612e-09
REACTOME_AQUAPORIN_MEDIATED_TRANSPORT	0.44653973397693	7.22939885733354e-09
CHANG_POU5F1_TARGETS_DN	0.446127772220503	7.49095896424024e-09
WATANABE_ULCERATIVE_COLITIS_WITH_CANCER_UP	0.444974343024711	8.27265145275646e-09
SHEDDEN_LUNG_CANCER_GOOD_SURVIVAL_A4	0.444407681030789	8.68488414518254e-09
XU_GH1_AUTOCRINE_TARGETS_DN	0.443459155377222	9.41952471578134e-09
GINESTIER_BREAST_CANCER_20Q13_AMPLIFICATION_UP	0.442786283828757	9.97654447942864e-09
REACTOME_RETROGRADE_TRANSPORT_AT_THE_TRANS_GOLGI_NETWORK	0.442688776207459	1.00598471775015e-08
CHANDRAN_METASTASIS_TOP50_UP	0.441998224217466	1.06692494838967e-08
TOMLINS_PROSTATE_CANCER_UP	0.441633430119834	1.10053561819257e-08
REACTOME_TRANSPORT_OF_NUCLEOTIDE_SUGARS	0.440245509989196	1.23796723983105e-08
HOSHIDA_LIVER_CANCER_SUBCLASS_S2	0.439019672242106	1.37295439461838e-08
WANG_BARRETTS_ESOPHAGUS_AND_ESOPHAGUS_CANCER_UP	0.438324369985539	1.4556981842162e-08
MOHANKUMAR_HOXA1_TARGETS_UP	0.436895845879308	1.64100213417839e-08
LIU_CMYB_TARGETS_DN	0.436777375910998	1.65734896917513e-08
FARMER_BREAST_CANCER_CLUSTER_6	0.436771021955113	1.65823010878086e-08
REACTOME_N_GLYCAN_ANTENNAE_ELONGATION_IN_THE_MEDIAL_TRANS_GOLGI	0.435397981820101	1.8595830653112e-08
FRASOR_RESPONSE_TO_ESTRADIOL_DN	0.435150083667415	1.89835767105961e-08
JOHNSTONE_PARVB_TARGETS_1_DN	0.433949555054997	2.0973951464498e-08
CHEMNITZ_RESPONSE_TO_PROSTAGLANDIN_E2_DN	0.433161877290821	2.23872156368543e-08
REACTOME_OPIOID_SIGNALLING	0.431800378653082	2.50484624153557e-08
NEBEN_AML_WITH_FLT3_OR_NRAS_UP	0.430593691524355	2.7658979773193e-08
BIOCARTA_NO1_PATHWAY	0.430428728435289	2.80355485493544e-08
WU_HBX_TARGETS_2_UP	0.430329513907272	2.82643966009744e-08
DAVICIONI_TARGETS_OF_PAX_FOXO1_FUSIONS_DN	0.430028300065778	2.89702204447906e-08
KYNG_RESPONSE_TO_H2O2_VIA_ERCC6_UP	0.429831829147787	2.94396935718311e-08
MATZUK_PREOVULATORY_FOLLICLE	0.429511630314227	3.02205149793622e-08
IKEDA_MIR30_TARGETS_UP	0.42927897988836	3.08002801041596e-08
SEIDEN_ONCOGENESIS_BY_MET	0.429077411169249	3.13112129557425e-08
REACTOME_N_GLYCAN_TRIMMING_IN_THE_ER_AND_CALNEXIN_CALRETICULIN_CYCLE	0.427802064790661	3.47376603038185e-08
VANTVEER_BREAST_CANCER_ESR1_UP	0.427467058690169	3.56957650105016e-08
BIOCARTA_MRP_PATHWAY	0.427302467108706	3.61757357403292e-08
MATTIOLI_MGUS_VS_MULTIPLE_MYELOMA	0.426936251454665	3.72659993974622e-08
REACTOME_DISEASES_OF_GLYCOSYLATION	0.426601544975418	3.82899927320324e-08
YEGNASUBRAMANIAN_PROSTATE_CANCER	0.426324446025498	3.91581291836474e-08
SMID_BREAST_CANCER_RELAPSE_IN_LIVER_DN	0.425712104849111	4.11440737035917e-08
MILI_PSEUDOPODIA_HAPTOTAXIS_DN	0.424584257293188	4.50576922439438e-08
REACTOME_REACTIONS_SPECIFIC_TO_THE_COMPLEX_N_GLYCAN_SYNTHESIS_PATHWAY	0.42388490971403	4.76612784794384e-08
BONOME_OVARIAN_CANCER_SURVIVAL_OPTIMAL_DEBULKING	0.423275646282343	5.00466268427147e-08
REACTOME_DARPP_32_EVENTS	0.423006113082607	5.11380537915329e-08
REACTOME_CALNEXIN_CALRETICULIN_CYCLE	0.422539317233347	5.30824999511736e-08
ROESSLER_LIVER_CANCER_METASTASIS_DN	0.422222044319771	5.4444385444441e-08
TAKAYAMA_BOUND_BY_AR	0.421520764643726	5.75745411346418e-08
WANG_RESPONSE_TO_ANDROGEN_UP	0.420804236807369	6.09507080362448e-08
CHEOK_RESPONSE_TO_HD_MTX_DN	0.420608188506672	6.19070452678727e-08
HOOI_ST7_TARGETS_DN	0.420418409869267	6.28464968954745e-08
REACTOME_INTRA_GOLGI_AND_RETROGRADE_GOLGI_TO_ER_TRAFFIC	0.419724456465413	6.63995161076514e-08
BAE_BRCA1_TARGETS_DN	0.419723483007373	6.64046329035273e-08
REACTOME_ERKS_ARE_INACTIVATED	0.419496601785026	6.76075622152439e-08
JI_METASTASIS_REPRESSED_BY_STK11	0.419158609239702	6.94384354460453e-08
THEODOROU_MAMMARY_TUMORIGENESIS	0.418698005363826	7.20101687168295e-08
KEGG_N_GLYCAN_BIOSYNTHESIS	0.418508580893413	7.30940885595999e-08
REACTOME_DISEASES_ASSOCIATED_WITH_O_GLYCOSYLATION_OF_PROTEINS	0.417807989082486	7.72405273075094e-08
SMID_BREAST_CANCER_RELAPSE_IN_BONE_UP	0.416915687560067	8.2848862437146e-08
KEGG_OTHER_GLYCAN_DEGRADATION	0.416351489259286	8.65942300087852e-08
BASAKI_YBX1_TARGETS_DN	0.415323331180475	9.38408022399528e-08
DORSAM_HOXA9_TARGETS_UP	0.415246892123292	9.44021580906451e-08
REACTOME_SYNTHESIS_SECRETION_AND_INACTIVATION_OF_GLUCOSE_DEPENDENT_INSULINOTROPIC_POLYPEPTIDE_GIP	0.415215405710351	9.46343234886626e-08
SMID_BREAST_CANCER_LUMINAL_B_UP	0.414917599050136	9.68574367377073e-08
TIEN_INTESTINE_PROBIOTICS_2HR_DN	0.413544759122159	1.07768979074052e-07
BURTON_ADIPOGENESIS_12	0.41322864908434	1.10443331369225e-07
REACTOME_EXTRINSIC_PATHWAY_OF_FIBRIN_CLOT_FORMATION	0.413134825820533	1.11249253365031e-07
ZHAN_MULTIPLE_MYELOMA_CD1_DN	0.413124048135884	1.11342191244646e-07
ODONNELL_METASTASIS_UP	0.412501058574796	1.16842594266586e-07
REACTOME_KERATAN_SULFATE_KERATIN_METABOLISM	0.412141335177582	1.20136161019246e-07
REACTOME_REGULATION_OF_GENE_EXPRESSION_BY_HYPOXIA_INDUCIBLE_FACTOR	0.411440057478177	1.26814372114481e-07
ZHAN_MULTIPLE_MYELOMA_MS_UP	0.411170757341883	1.29472196519487e-07
BIOCARTA_SPRY_PATHWAY	0.408674624239362	1.56782112847864e-07
SAKAI_TUMOR_INFILTRATING_MONOCYTES_UP	0.408247810597245	1.61972613099692e-07
REACTOME_BICARBONATE_TRANSPORTERS	0.407631716902071	1.69755912882152e-07
PEDRIOLI_MIR31_TARGETS_UP	0.407343685934108	1.73516309320831e-07
KONDO_EZH2_TARGETS	0.407335830177915	1.73619978838246e-07
CASORELLI_APL_SECONDARY_VS_DE_NOVO_UP	0.407027115501229	1.77741241502716e-07
MEINHOLD_OVARIAN_CANCER_LOW_GRADE_UP	0.406076381706169	1.91029679408317e-07
TOMIDA_METASTASIS_DN	0.406002017323458	1.9210822443938e-07
KORKOLA_CHORIOCARCINOMA	0.405937936934304	1.9304228704442e-07
REACTOME_IRS_ACTIVATION	0.405862269050076	1.94150849397445e-07
KIM_GERMINAL_CENTER_T_HELPER_DN	0.405528213415489	1.99118109112106e-07
REACTOME_HUR_ELAVL1_BINDS_AND_STABILIZES_MRNA	0.405182683478866	2.04383808544151e-07
DING_LUNG_CANCER_MUTATED_SIGNIFICANTLY	0.404885393106395	2.09020746044786e-07
KEGG_O_GLYCAN_BIOSYNTHESIS	0.403645384112777	2.29469767187851e-07
REACTOME_ROLE_OF_ABL_IN_ROBO_SLIT_SIGNALING	0.403051659303274	2.39925453504597e-07
PLASARI_TGFB1_TARGETS_1HR_DN	0.403030349569307	2.40309067978117e-07
PID_PRL_SIGNALING_EVENTS_PATHWAY	0.403022681575488	2.40447249444387e-07
REACTOME_ER_QUALITY_CONTROL_COMPARTMENT_ERQC	0.402618486995066	2.47839606171141e-07
TERAMOTO_OPN_TARGETS_CLUSTER_3	0.400788360323736	2.84117910531734e-07
VALK_AML_CLUSTER_7	0.400676599555521	2.86490417167329e-07
REACTOME_INACTIVATION_OF_CDC42_AND_RAC1	0.40008754330005	2.99311427198745e-07
JOHNSTONE_PARVB_TARGETS_2_DN	0.399493302478778	3.12799968371635e-07
TOOKER_GEMCITABINE_RESISTANCE_DN	0.3991386362643	3.21125270374978e-07
SCHAEFFER_PROSTATE_DEVELOPMENT_AND_CANCER_BOX6_DN	0.398768177649558	3.30047215779672e-07
REACTOME_TRANSPORT_AND_SYNTHESIS_OF_PAPS	0.398538626578199	3.35693961073247e-07
CHIBA_RESPONSE_TO_TSA_DN	0.397837228367931	3.53525396068477e-07
SAGIV_CD24_TARGETS_UP	0.397814356867676	3.5412182208816e-07
REACTOME_SLC_TRANSPORTER_DISORDERS	0.397810959903483	3.54210487607531e-07
CHARAFE_BREAST_CANCER_LUMINAL_VS_BASAL_UP	0.39750913715645	3.62173716350611e-07
KIM_ALL_DISORDERS_DURATION_CORR_UP	0.397279636260128	3.68343001433402e-07
REACTOME_N_GLYCAN_ANTENNAE_ELONGATION	0.396262805992648	3.96905204036457e-07
REACTOME_DISEASE	0.395062554059186	4.3334399935091e-07
PID_VEGFR1_2_PATHWAY	0.3940970424615	4.64953341161589e-07
SCHAEFFER_PROSTATE_DEVELOPMENT_AND_CANCER_BOX3	0.394021586505864	4.67514286395243e-07
YAGUE_PRETUMOR_DRUG_RESISTANCE_UP	0.393968141594188	4.69336327801884e-07
WALLACE_PROSTATE_CANCER_RACE_DN	0.393741645100786	4.77133564658061e-07
REACTOME_SLC_MEDIATED_TRANSMEMBRANE_TRANSPORT	0.393407086561484	4.88877524684739e-07
LU_EZH2_TARGETS_DN	0.392958685722025	5.0505109516763e-07
REACTOME_REGULATION_OF_FZD_BY_UBIQUITINATION	0.392846470495663	5.09177839669306e-07
KYNG_WERNER_SYNDROM_DN	0.392581748661327	5.19040973756546e-07
REACTOME_SIGNALING_BY_BMP	0.39201458664839	5.40790080716391e-07
MIKKELSEN_DEDIFFERENTIATED_STATE_UP	0.391548487855668	5.59312178793903e-07
CREIGHTON_ENDOCRINE_THERAPY_RESISTANCE_3	0.391470826685419	5.62456577313242e-07
CHANGOLKAR_H2AFY_TARGETS_UP	0.391395062762482	5.6554041183432e-07
PARK_OSTEOBLAST_DIFFERENTIATION_BY_PHENYLAMIL_DN	0.391369957885696	5.66565815152131e-07
YANAGIHARA_ESX1_TARGETS	0.391352556383653	5.67277616880801e-07
KANNAN_TP53_TARGETS_DN	0.391091247379791	5.78069535350778e-07
REACTOME_ENOS_ACTIVATION	0.390966955573356	5.83271213994152e-07
DORSAM_HOXA9_TARGETS_DN	0.39067941288951	5.95476767895065e-07
RANKIN_ANGIOGENIC_TARGETS_OF_VHL_HIF2A_DN	0.390486858519804	6.03786119768301e-07
LIU_COMMON_CANCER_GENES	0.390428654878526	6.06319496387897e-07
DOANE_BREAST_CANCER_ESR1_UP	0.390231882796612	6.14959535294446e-07
ABDULRAHMAN_KIDNEY_CANCER_VHL_DN	0.390109261594766	6.20402972328904e-07
BIOCARTA_ERBB4_PATHWAY	0.390089003783729	6.21306676329425e-07
DACOSTA_UV_RESPONSE_VIA_ERCC3_TTD_DN	0.389852815956477	6.31936171835434e-07
PID_HNF3A_PATHWAY	0.38972543039606	6.37740882325488e-07
FRASOR_TAMOXIFEN_RESPONSE_DN	0.388497957271295	6.96343390949039e-07
KYNG_ENVIRONMENTAL_STRESS_RESPONSE_NOT_BY_4NQO_IN_WS	0.388287486488253	7.06894190516394e-07
IKEDA_MIR1_TARGETS_UP	0.3876947725709	7.37432213959721e-07
MORI_PLASMA_CELL_UP	0.387679510338662	7.38234937180948e-07
KEGG_VASOPRESSIN_REGULATED_WATER_REABSORPTION	0.387542326499011	7.45487682696222e-07
MILICIC_FAMILIAL_ADENOMATOUS_POLYPOSIS_UP	0.385851102365429	8.40672109703178e-07
THUM_SYSTOLIC_HEART_FAILURE_DN	0.385565685727383	8.57837516576865e-07
ONKEN_UVEAL_MELANOMA_UP	0.384729310883813	9.1008362579359e-07
FLECHNER_BIOPSY_KIDNEY_TRANSPLANT_REJECTED_VS_OK_DN	0.384309579112568	9.37432726111354e-07
WEBER_METHYLATED_IN_COLON_CANCER	0.384281511191748	9.39289260593057e-07
MATZUK_SPERMATID_DIFFERENTIATION	0.3836501956473	9.81984920711554e-07
REACTOME_SIGNALING_BY_HIPPO	0.382963461093328	1.03052666289294e-06
MATZUK_SPERMATOZOA	0.382879694658285	1.03660177952491e-06
REACTOME_MAPK_TARGETS_NUCLEAR_EVENTS_MEDIATED_BY_MAP_KINASES	0.382572309157397	1.05918841475372e-06
BIOCARTA_HIF_PATHWAY	0.382443817282891	1.06876827654645e-06
EPPERT_HSC_R	0.381706791175496	1.12533285712146e-06
REACTOME_PHYSIOLOGICAL_FACTORS	0.381616027198552	1.13249277644556e-06
LOPEZ_MESOTELIOMA_SURVIVAL_TIME_DN	0.381466691844519	1.14436762266301e-06
LEE_AGING_MUSCLE_UP	0.381350570155279	1.15368325759313e-06
REACTOME_INTEGRATION_OF_ENERGY_METABOLISM	0.381170468188515	1.16827461638103e-06
PECE_MAMMARY_STEM_CELL_DN	0.38108076005466	1.17560793744254e-06
LANDIS_ERBB2_BREAST_TUMORS_324_UP	0.380876855592297	1.19243983087713e-06
GAUSSMANN_MLL_AF4_FUSION_TARGETS_A_UP	0.38044320248338	1.22900333598963e-06
TURASHVILI_BREAST_CARCINOMA_DUCTAL_VS_LOBULAR_UP	0.379858240367452	1.28001892507612e-06
IKEDA_MIR133_TARGETS_DN	0.378529826894066	1.40346510724143e-06
REACTOME_INCRETIN_SYNTHESIS_SECRETION_AND_INACTIVATION	0.377812641183808	1.47474079881249e-06
WAMUNYOKOLI_OVARIAN_CANCER_GRADES_1_2_UP	0.377247006665159	1.53337163633083e-06
KIM_MYC_AMPLIFICATION_TARGETS_DN	0.377038008100295	1.5555914538723e-06
HEDENFALK_BREAST_CANCER_BRACX_DN	0.376635609047127	1.59923859044397e-06
RODRIGUES_DCC_TARGETS_UP	0.376412015852515	1.62399227954246e-06
FONTAINE_THYROID_TUMOR_UNCERTAIN_MALIGNANCY_UP	0.376400156702696	1.62531531877619e-06
KYNG_ENVIRONMENTAL_STRESS_RESPONSE_NOT_BY_4NQO_IN_OLD	0.375707502220721	1.70439426483426e-06
REACTOME_INTRA_GOLGI_TRAFFIC	0.375477199496299	1.73148875393103e-06
SCHAEFFER_PROSTATE_DEVELOPMENT_AND_CANCER_BOX5_DN	0.375326223858552	1.74947245712431e-06
DEBIASI_APOPTOSIS_BY_REOVIRUS_INFECTION_DN	0.373334477536002	2.00399593142109e-06
BRUNEAU_SEPTATION_VENTRICULAR	0.372832466000354	2.07349633041254e-06
MYLLYKANGAS_AMPLIFICATION_HOT_SPOT_27	0.372241080038916	2.15831067285066e-06
LOPEZ_MESOTHELIOMA_SURVIVAL_WORST_VS_BEST_DN	0.372094553011453	2.17982925354576e-06
CERVERA_SDHB_TARGETS_2	0.37007601561596	2.49782510852725e-06
BIOCARTA_CHREBP_PATHWAY	0.370059074568503	2.50067172546942e-06
REACTOME_REDUCTION_OF_CYTOSOLIC_CAPLUSPLUS_LEVELS	0.369455285867251	2.60416354702642e-06
REACTOME_PTK6_REGULATES_RHO_GTPASES_RAS_GTPASE_AND_MAP_KINASES	0.369445430843384	2.60588602118972e-06
STAMBOLSKY_TARGETS_OF_MUTATED_TP53_UP	0.36931619913341	2.62857371780001e-06
BROWNE_HCMV_INFECTION_1HR_DN	0.369309720049632	2.62971610065499e-06
REACTOME_IRE1ALPHA_ACTIVATES_CHAPERONES	0.369074302349397	2.67154604505215e-06
PHESSE_TARGETS_OF_APC_AND_MBD2_DN	0.368904307286139	2.70214366149268e-06
KYNG_ENVIRONMENTAL_STRESS_RESPONSE_NOT_BY_GAMMA_IN_OLD	0.368350495124876	2.8041506028309e-06
BIOCARTA_AMAN_PATHWAY	0.36821293179081	2.83004983492319e-06
REACTOME_NEGATIVE_REGULATION_OF_FGFR4_SIGNALING	0.367496302055652	2.96868692739594e-06
KYNG_ENVIRONMENTAL_STRESS_RESPONSE_DN	0.367022012238444	3.06396293003885e-06
GARGALOVIC_RESPONSE_TO_OXIDIZED_PHOSPHOLIPIDS_MAGENTA_UP	0.366951641164545	3.0783441684612e-06
PUIFFE_INVASION_INHIBITED_BY_ASCITES_DN	0.366710804509891	3.12804887148133e-06
GOERING_BLOOD_HDL_CHOLESTEROL_QTL_TRANS	0.36623936507683	3.22756055526341e-06
YANG_BREAST_CANCER_ESR1_UP	0.365712261297481	3.34237926535863e-06
YAMASHITA_LIVER_CANCER_WITH_EPCAM_UP	0.365340294570362	3.42572698275312e-06
BONOME_OVARIAN_CANCER_SURVIVAL_SUBOPTIMAL_DEBULKING	0.364940935432654	3.51740733672834e-06
REACTOME_NUCLEAR_EVENTS_KINASE_AND_TRANSCRIPTION_FACTOR_ACTIVATION	0.364719614681802	3.56921374589092e-06
ABDELMOHSEN_ELAVL4_TARGETS	0.364637859181445	3.58853348214616e-06
REACTOME_MYOGENESIS	0.364167140370662	3.70171488039972e-06
KAYO_AGING_MUSCLE_DN	0.363918361749539	3.76289235370919e-06
LUCAS_HNF4A_TARGETS_UP	0.363844004805151	3.78136301870668e-06
REACTOME_MUCOPOLYSACCHARIDOSES	0.363043350707308	3.98577806492995e-06
GAUSSMANN_MLL_AF4_FUSION_TARGETS_B_UP	0.362887375020938	4.02680168987146e-06
HOLLERN_MICROACINAR_BREAST_TUMOR_UP	0.362604718442289	4.10216679980202e-06
MCCLUNG_CREB1_TARGETS_DN	0.362560936411428	4.11395947974569e-06
ELLWOOD_MYC_TARGETS_DN	0.362210766580544	4.20944170720361e-06
REACTOME_O_LINKED_GLYCOSYLATION_OF_MUCINS	0.361359421068856	4.45042619423575e-06
REACTOME_PASSIVE_TRANSPORT_BY_AQUAPORINS	0.361299188685319	4.4679623107946e-06
LIM_MAMMARY_LUMINAL_MATURE_UP	0.361141706681754	4.51412196778023e-06
LUI_THYROID_CANCER_PAX8_PPARG_UP	0.361089077741586	4.52964864061656e-06
REACTOME_REGULATION_OF_BETA_CELL_DEVELOPMENT	0.360394584416942	4.73934197575687e-06
IKEDA_MIR133_TARGETS_UP	0.360091050027897	4.83385212879384e-06
SMID_BREAST_CANCER_BASAL_DN	0.359987042476955	4.86664554810723e-06
ZHOU_PANCREATIC_BETA_CELL	0.359970683810826	4.87182256803109e-06
FLECHNER_BIOPSY_KIDNEY_TRANSPLANT_OK_VS_DONOR_UP	0.359221556919465	5.11457270291338e-06
REACTOME_NEGATIVE_REGULATION_OF_FGFR1_SIGNALING	0.358221985489034	5.45637590643189e-06
SCHAEFFER_PROSTATE_DEVELOPMENT_AND_CANCER_BOX2_DN	0.356997867557818	5.90447910253644e-06
SILIGAN_BOUND_BY_EWS_FLT1_FUSION	0.35667714508429	6.02752366019033e-06
SMID_BREAST_CANCER_RELAPSE_IN_BRAIN_DN	0.356098867745562	6.25554102073878e-06
REACTOME_INSULIN_PROCESSING	0.355214830117606	6.6199758599339e-06
REACTOME_RSK_ACTIVATION	0.354719179969729	6.83300719606095e-06
PID_CDC42_REG_PATHWAY	0.354040119519764	7.13542686492374e-06
REACTOME_PEPTIDE_HORMONE_METABOLISM	0.352678371025259	7.78047918803537e-06
REACTOME_SIGNALING_BY_WNT_IN_CANCER	0.352130388707167	8.0553157593144e-06
REACTOME_METABOLISM_OF_NITRIC_OXIDE:_ENOS_ACTIVATION_AND_REGULATION	0.351896446800783	8.17542418340977e-06
BEIER_GLIOMA_STEM_CELL_UP	0.351220626832356	8.5319887763724e-06
WANG_RECURRENT_LIVER_CANCER_UP	0.351077283354618	8.60948533665251e-06
KEGG_HYPERTROPHIC_CARDIOMYOPATHY_HCM	0.351032762606797	8.63369005310588e-06
MCBRYAN_PUBERTAL_BREAST_5_6WK_UP	0.350656423140581	8.84088342756328e-06
HASINA_NOL7_TARGETS_UP	0.350522914336919	8.9155103324412e-06
DE_YY1_TARGETS_DN	0.350131204445729	9.13791688583743e-06
REACTOME_RNF_MUTANTS_SHOW_ENHANCED_WNT_SIGNALING_AND_PROLIFERATION	0.349886326817353	9.2796093631442e-06
REACTOME_SIGNALING_BY_FGFR1	0.349786925932835	9.33771611810741e-06
RODRIGUES_THYROID_CARCINOMA_POORLY_DIFFERENTIATED_DN	0.349748712425811	9.36014602181956e-06
REACTOME_PHASE_3_RAPID_REPOLARISATION	0.349683457736825	9.39856593795696e-06
CREIGHTON_ENDOCRINE_THERAPY_RESISTANCE_5	0.349017818273294	9.79908770903926e-06
WELCSH_BRCA1_TARGETS_UP	0.348606458371789	1.0054619423272e-05
REACTOME_EGFR_DOWNREGULATION	0.348570541314655	1.00772272280114e-05
MASSARWEH_TAMOXIFEN_RESISTANCE_UP	0.348195098280769	1.03164427107671e-05
ACEVEDO_NORMAL_TISSUE_ADJACENT_TO_LIVER_TUMOR_UP	0.348042530622421	1.04151777482464e-05
PID_AR_TF_PATHWAY	0.348014447335891	1.04334490864666e-05
HOFMANN_MYELODYSPLASTIC_SYNDROM_RISK_UP	0.347775795082969	1.05899467812698e-05
BOYAULT_LIVER_CANCER_SUBCLASS_G1_UP	0.346620624249641	1.13793341669499e-05
BROWNE_HCMV_INFECTION_20HR_DN	0.346319107347024	1.15943470819779e-05
BIOCARTA_DSP_PATHWAY	0.346257461289468	1.16387772530757e-05
SIMBULAN_UV_RESPONSE_NORMAL_UP	0.345872728746355	1.19197216656985e-05
BIOCARTA_MYOSIN_PATHWAY	0.345831226324658	1.19504080782207e-05
JAEGER_METASTASIS_UP	0.345536134165092	1.21707576523633e-05
LIN_NPAS4_TARGETS_DN	0.345484367115139	1.22098064472276e-05
REACTOME_CARGO_TRAFFICKING_TO_THE_PERICILIARY_MEMBRANE	0.345148673466283	1.24659129046023e-05
HUPER_BREAST_BASAL_VS_LUMINAL_DN	0.34486463102101	1.26865689678013e-05
RODRIGUES_THYROID_CARCINOMA_ANAPLASTIC_DN	0.344224997465909	1.31970464343212e-05
WHITFIELD_CELL_CYCLE_M_G1	0.344175226412279	1.32375705699239e-05
BROWNE_HCMV_INFECTION_18HR_UP	0.34360465663674	1.37106092368278e-05
REACTOME_INTERLEUKIN_6_FAMILY_SIGNALING	0.34341029577785	1.38753594369767e-05
TOMLINS_METASTASIS_DN	0.342903209003776	1.43140367383499e-05
GAUSSMANN_MLL_AF4_FUSION_TARGETS_A_DN	0.342878635534971	1.43356242348069e-05
REACTOME_OPSINS	0.342641288833926	1.45457185700693e-05
CAIRO_HEPATOBLASTOMA_UP	0.342241737507572	1.49059721614719e-05
MCBRYAN_PUBERTAL_TGFB1_TARGETS_DN	0.34199178666775	1.51356040514194e-05
KIM_MYCN_AMPLIFICATION_TARGETS_DN	0.341494834953198	1.56021122026395e-05
SCHAEFFER_PROSTATE_DEVELOPMENT_6HR_DN	0.341420893240534	1.56726731332935e-05
KYNG_NORMAL_AGING_DN	0.341340239326147	1.57499827273533e-05
GENTILE_UV_RESPONSE_CLUSTER_D2	0.340542614174921	1.65341589382084e-05
DACOSTA_UV_RESPONSE_VIA_ERCC3_DN	0.340109837294773	1.69749108280826e-05
RASHI_RESPONSE_TO_IONIZING_RADIATION_5	0.339597991372521	1.75104943123117e-05
MULLIGHAN_NPM1_SIGNATURE_3_UP	0.339160380674025	1.79810001419423e-05
GARCIA_TARGETS_OF_FLI1_AND_DAX1_UP	0.33905876305716	1.80919494292553e-05
GRYDER_PAX3FOXO1_ENHANCERS_IN_TADS	0.33889758477854	1.8269254072667e-05
BIOCARTA_AKAPCENTROSOME_PATHWAY	0.338676572802112	1.8515044452716e-05
LIN_NPAS4_TARGETS_UP	0.338108666691846	1.91609996122999e-05
FONTAINE_FOLLICULAR_THYROID_ADENOMA_UP	0.33795134658056	1.9343664375393e-05
IVANOVA_HEMATOPOIESIS_STEM_CELL	0.337187144097596	2.02545807781451e-05
REACTOME_BBSOME_MEDIATED_CARGO_TARGETING_TO_CILIUM	0.337027429703126	2.04499979623574e-05
REACTOME_KERATAN_SULFATE_BIOSYNTHESIS	0.336846389274318	2.0673657014747e-05
BROWNE_HCMV_INFECTION_1HR_UP	0.336661185296165	2.09048441821569e-05
REACTOME_SYNTHESIS_OF_PC	0.336252822229217	2.14232352417909e-05
REACTOME_RET_SIGNALING	0.336086028783474	2.16384337110576e-05
ZHAN_MULTIPLE_MYELOMA_CD1_VS_CD2_DN	0.335949068633402	2.18166624201821e-05
REACTOME_SEMA4D_INDUCED_CELL_MIGRATION_AND_GROWTH_CONE_COLLAPSE	0.335726113135962	2.21097603687603e-05
LEE_LIVER_CANCER_MYC_DN	0.335102954581518	2.29487676945972e-05
BILBAN_B_CLL_LPL_UP	0.334839127963436	2.33129390527775e-05
PID_RHOA_PATHWAY	0.334606091213734	2.3639131222275e-05
BERENJENO_ROCK_SIGNALING_NOT_VIA_RHOA_DN	0.334209045265439	2.42048174254883e-05
RIGGINS_TAMOXIFEN_RESISTANCE_DN	0.333848528795607	2.47294805566511e-05
REACTOME_COPI_DEPENDENT_GOLGI_TO_ER_RETROGRADE_TRAFFIC	0.333502929572191	2.52424738347301e-05
SANA_TNF_SIGNALING_DN	0.333070141972045	2.58990222601341e-05
REACTOME_GLYCOSPHINGOLIPID_METABOLISM	0.332823474114032	2.62803821842184e-05
RODRIGUES_NTN1_TARGETS_UP	0.332296135796643	2.7113475924434e-05
REACTOME_SYNTHESIS_OF_UDP_N_ACETYL_GLUCOSAMINE	0.332053466805291	2.75051421325667e-05
GABRIELY_MIR21_TARGETS	0.331976140772901	2.76310605640262e-05
RADMACHER_AML_PROGNOSIS	0.331226866522065	2.88796084864096e-05
REACTOME_SHC_MEDIATED_CASCADE:FGFR1	0.33086241321651	2.95059270867259e-05
HASLINGER_B_CLL_WITH_11Q23_DELETION	0.33084883357574	2.95295090877445e-05
WENDT_COHESIN_TARGETS_UP	0.330843343735113	2.95390476150459e-05
FINETTI_BREAST_CANCERS_KINOME_GRAY	0.330417416980806	3.02879918598897e-05
REACTOME_NOTCH4_ACTIVATION_AND_TRANSMISSION_OF_SIGNAL_TO_THE_NUCLEUS	0.329411191677596	3.21288910445361e-05
REACTOME_DISEASES_ASSOCIATED_WITH_GLYCOSYLATION_PRECURSOR_BIOSYNTHESIS	0.329228206053564	3.24747746938137e-05
REACTOME_FRS_MEDIATED_FGFR1_SIGNALING	0.329067247500336	3.27819143972619e-05
TAVAZOIE_METASTASIS	0.328635186429141	3.36199336050669e-05
NAKAMURA_LUNG_CANCER	0.32861547857283	3.36586349543033e-05
KEGG_SELENOAMINO_ACID_METABOLISM	0.328072356074427	3.47418252815146e-05
NELSON_RESPONSE_TO_ANDROGEN_UP	0.327622551912654	3.56636273162181e-05
AMIT_EGF_RESPONSE_240_HELA	0.32759803169132	3.57145326370656e-05
HUANG_DASATINIB_RESISTANCE_DN	0.327581647758737	3.5748584636508e-05
KEGG_MATURITY_ONSET_DIABETES_OF_THE_YOUNG	0.327394706393924	3.61392863388321e-05
KUROKAWA_LIVER_CANCER_EARLY_RECURRENCE_DN	0.326627330776816	3.77855219129142e-05
REACTOME_PLATELET_CALCIUM_HOMEOSTASIS	0.326463347323807	3.81463332914667e-05
MYLLYKANGAS_AMPLIFICATION_HOT_SPOT_12	0.326026130768495	3.91242254689228e-05
DAWSON_METHYLATED_IN_LYMPHOMA_TCL1	0.325722009112887	3.98182710947825e-05
HEDENFALK_BREAST_CANCER_BRACX_UP	0.325714973782019	3.98344627048353e-05
NIKOLSKY_BREAST_CANCER_7Q21_Q22_AMPLICON	0.325256198141363	4.09037772339804e-05
SHEN_SMARCA2_TARGETS_UP	0.325240069707208	4.09418555957775e-05
DORN_ADENOVIRUS_INFECTION_12HR_DN	0.325195522759928	4.10472016052488e-05
PIEPOLI_LGI1_TARGETS_DN	0.324954957336278	4.16205123752178e-05
REACTOME_ARYL_HYDROCARBON_RECEPTOR_SIGNALLING	0.324441293597697	4.28699360695006e-05
REACTOME_FACTORS_INVOLVED_IN_MEGAKARYOCYTE_DEVELOPMENT_AND_PLATELET_PRODUCTION	0.324197954429195	4.34740465866668e-05
MARTIN_NFKB_TARGETS_UP	0.323856991094685	4.4333976450428e-05
KIM_ALL_DISORDERS_OLIGODENDROCYTE_NUMBER_CORR_DN	0.323377698226501	4.5569817494151e-05
REACTOME_SIGNALING_BY_EGFR	0.32335886719382	4.56190268431911e-05
REACTOME_VEGFR2_MEDIATED_CELL_PROLIFERATION	0.323272587202032	4.58451327753906e-05
BOGNI_TREATMENT_RELATED_MYELOID_LEUKEMIA_DN	0.323213916819792	4.59994852735068e-05
WOTTON_RUNX_TARGETS_DN	0.323089071248476	4.63295592956214e-05
KEGG_VIBRIO_CHOLERAE_INFECTION	0.322180748956082	4.87988224899816e-05
REACTOME_ACTIVATION_OF_PPARGC1A_PGC_1ALPHA_BY_PHOSPHORYLATION	0.321366212776338	5.11176634567789e-05
REACTOME_VITAMIN_B1_THIAMIN_METABOLISM	0.321250519528455	5.14552855555017e-05
TSUNODA_CISPLATIN_RESISTANCE_DN	0.321150820251693	5.17479103814278e-05
REACTOME_HDL_CLEARANCE	0.321025531687919	5.21178556298629e-05
KEGG_SPHINGOLIPID_METABOLISM	0.320300055764831	5.43092457081507e-05
SCHWAB_TARGETS_OF_BMYB_POLYMORPHIC_VARIANTS_DN	0.320269270348259	5.44041215944091e-05
ZHAN_MULTIPLE_MYELOMA_MF_DN	0.319448774315435	5.69907921605939e-05
FINETTI_BREAST_CANCERS_KINOME_BLUE	0.319448456768272	5.69918152093507e-05
VALK_AML_CLUSTER_1	0.319359918917566	5.72777322829232e-05
CHEN_NEUROBLASTOMA_COPY_NUMBER_GAINS	0.319321972351854	5.74006851736808e-05
TAGHAVI_NEOPLASTIC_TRANSFORMATION	0.319310165403568	5.74389920096063e-05
CHARAFE_BREAST_CANCER_BASAL_VS_MESENCHYMAL_DN	0.31818285847371	6.12089017781869e-05
MYLLYKANGAS_AMPLIFICATION_HOT_SPOT_9	0.318095964889115	6.15089141593472e-05
STAMBOLSKY_RESPONSE_TO_VITAMIN_D3_UP	0.318007001848295	6.18174991235954e-05
WOOD_EBV_EBNA1_TARGETS_DN	0.31766422669553	6.30200967357553e-05
CHEBOTAEV_GR_TARGETS_DN	0.317326331374206	6.42270047861437e-05
REACTOME_SEMA3A_PLEXIN_REPULSION_SIGNALING_BY_INHIBITING_INTEGRIN_ADHESION	0.317263956587126	6.44521521864228e-05
KANG_IMMORTALIZED_BY_TERT_UP	0.317229052903971	6.45784626573942e-05
NUYTTEN_NIPP1_TARGETS_DN	0.317036115117708	6.52808664978188e-05
MULLIGHAN_NPM1_MUTATED_SIGNATURE_1_UP	0.316860222315626	6.59274483956196e-05
REACTOME_UNFOLDED_PROTEIN_RESPONSE_UPR	0.316649729182824	6.67091071475667e-05
WILSON_PROTEASES_AT_TUMOR_BONE_INTERFACE_DN	0.316540786325037	6.71170640411667e-05
KARLSSON_TGFB1_TARGETS_DN	0.316177892200022	6.84929110681409e-05
GRYDER_PAX3FOXO1_TOP_ENHANCERS	0.316075418424522	6.88861786615202e-05
RAO_BOUND_BY_SALL4_ISOFORM_B	0.315526498952906	7.10290450602891e-05
RAO_BOUND_BY_SALL4	0.31542341846743	7.14383480282521e-05
OUILLETTE_CLL_13Q14_DELETION_DN	0.315393780706737	7.1556439243059e-05
HADDAD_T_LYMPHOCYTE_AND_NK_PROGENITOR_UP	0.314221954735641	7.63747773739887e-05
HOELZEL_NF1_TARGETS_UP	0.313863558354184	7.79080393962239e-05
LAIHO_COLORECTAL_CANCER_SERRATED_DN	0.313541887556492	7.93086722337133e-05
REACTOME_REGULATION_OF_INSULIN_LIKE_GROWTH_FACTOR_IGF_TRANSPORT_AND_UPTAKE_BY_INSULIN_LIKE_GROWTH_FACTOR_BINDING_PROTEINS_IGFBPS	0.313412410306433	7.98790714173769e-05
LOPEZ_TRANSLATION_VIA_FN1_SIGNALING	0.312964723342622	8.18810356439936e-05
REACTOME_REGULATION_OF_INSULIN_SECRETION	0.312928905539068	8.20432172610186e-05
PIONTEK_PKD1_TARGETS_DN	0.312790030079519	8.26748862130522e-05
WAKABAYASHI_ADIPOGENESIS_PPARG_BOUND_8D	0.312755757838269	8.28314705283439e-05
BAKKER_FOXO3_TARGETS_UP	0.312118058126598	8.57961153051257e-05
BOYAULT_LIVER_CANCER_SUBCLASS_G12_UP	0.312101608551264	8.58738860809449e-05
REACTOME_CELL_EXTRACELLULAR_MATRIX_INTERACTIONS	0.311876975896306	8.69425311607053e-05
LEE_RECENT_THYMIC_EMIGRANT	0.311581052037058	8.83693229620786e-05
ULE_SPLICING_VIA_NOVA2	0.311301420987001	8.97376560824448e-05
PID_HIF2PATHWAY	0.310890274435173	9.17855634683384e-05
XU_GH1_EXOGENOUS_TARGETS_DN	0.310648923270451	9.30079962468966e-05
VALK_AML_CLUSTER_2	0.309857413514955	9.71246151793004e-05
LIU_SOX4_TARGETS_DN	0.30981380097348	9.73563209956119e-05
REACTOME_PHASE_2_PLATEAU_PHASE	0.309808372078022	9.73851999019892e-05
MAHAJAN_RESPONSE_TO_IL1A_DN	0.309639492048353	9.82875628290358e-05
GARGALOVIC_RESPONSE_TO_OXIDIZED_PHOSPHOLIPIDS_YELLOW_DN	0.308744398916539	0.000103202137098357
WEINMANN_ADAPTATION_TO_HYPOXIA_DN	0.30833829396143	0.000105506776689301
BOYLAN_MULTIPLE_MYELOMA_C_DN	0.308074561695666	0.000107029108945333
REACTOME_SPRY_REGULATION_OF_FGF_SIGNALING	0.307775145079676	0.000108782281499353
SENESE_HDAC1_TARGETS_DN	0.307313903869889	0.000111535546711394
GOBERT_OLIGODENDROCYTE_DIFFERENTIATION_DN	0.306937984402117	0.000113827493707586
CREIGHTON_ENDOCRINE_THERAPY_RESISTANCE_2	0.306918595655381	0.000113946889526151
GENTILE_UV_LOW_DOSE_DN	0.306861757552683	0.00011429757253234
REACTOME_ERYTHROPOIETIN_ACTIVATES_PHOSPHOLIPASE_C_GAMMA_PLCG	0.306827853229989	0.000114507236956163
BERNARD_PPAPDC1B_TARGETS_DN	0.306819525788471	0.000114558788782304
GRAESSMANN_APOPTOSIS_BY_DOXORUBICIN_DN	0.306582412325393	0.000116035787717905
FIGUEROA_AML_METHYLATION_CLUSTER_7_UP	0.306558990349755	0.000116182645922169
WATANABE_RECTAL_CANCER_RADIOTHERAPY_RESPONSIVE_UP	0.306194886903362	0.000118488044864806
DACOSTA_UV_RESPONSE_VIA_ERCC3_COMMON_DN	0.305414705290904	0.000123572460560606
EPPERT_CE_HSC_LSC	0.305402880647104	0.000123651064767749
ONDER_CDH1_SIGNALING_VIA_CTNNB1	0.305041726811153	0.000126074428687062
REACTOME_GLUTAMATE_AND_GLUTAMINE_METABOLISM	0.305027576064732	0.000126170277300108
CUI_TCF21_TARGETS_2_DN	0.304900714121284	0.000127032605883315
PID_NCADHERIN_PATHWAY	0.30488010750423	0.000127173194941932
BACOLOD_RESISTANCE_TO_ALKYLATING_AGENTS_DN	0.304835393916684	0.000127478753717991
MULLIGHAN_MLL_SIGNATURE_1_DN	0.304673140929524	0.00012859330259074
NAKAMURA_TUMOR_ZONE_PERIPHERAL_VS_CENTRAL_DN	0.304483415683762	0.000129908093096098
BOYAULT_LIVER_CANCER_SUBCLASS_G2	0.303905407753956	0.000133991386848775
REACTOME_LAMININ_INTERACTIONS	0.303691383679473	0.000135533481235184
KEGG_GLYCOSAMINOGLYCAN_DEGRADATION	0.302704579744796	0.00014286013242959
REACTOME_TRANSPORT_OF_INORGANIC_CATIONS_ANIONS_AND_AMINO_ACIDS_OLIGOPEPTIDES	0.302337343136039	0.000145679775690244
REACTOME_PKA_ACTIVATION_IN_GLUCAGON_SIGNALLING	0.301670988473714	0.000150928947623363
CLIMENT_BREAST_CANCER_COPY_NUMBER_DN	0.301620754977905	0.000151331720296799
PID_RET_PATHWAY	0.301227905328847	0.000154516315725495
ALONSO_METASTASIS_EMT_UP	0.301182836549869	0.000154885627453138
FOURNIER_ACINAR_DEVELOPMENT_EARLY_DN	0.300938189605204	0.000156904754653242
REACTOME_NEGATIVE_REGULATION_OF_MET_ACTIVITY	0.300874962486666	0.000157430556185334
HAN_SATB1_TARGETS_DN	0.300665749909107	0.000159182110290201
REACTOME_THE_ACTIVATION_OF_ARYLSULFATASES	0.300270394716745	0.000162541746813183
REACTOME_SEMA4D_IN_SEMAPHORIN_SIGNALING	0.299836954785382	0.000166300852481704
RIZ_ERYTHROID_DIFFERENTIATION_6HR	0.298503672868947	0.000178377777210637
GENTILE_UV_RESPONSE_CLUSTER_D9	0.298395125043414	0.000179396113904273
REACTOME_METHYLATION	0.297608986996683	0.000186934330746347
REACTOME_G_PROTEIN_MEDIATED_EVENTS	0.297273392405302	0.000190241231207366
DAVICIONI_PAX_FOXO1_SIGNATURE_IN_ARMS_DN	0.296755512804507	0.00019545130759635
SEITZ_NEOPLASTIC_TRANSFORMATION_BY_8P_DELETION_DN	0.296606029570601	0.00019697967309007
REACTOME_FGFR1_MUTANT_RECEPTOR_ACTIVATION	0.296592456198698	0.000197119000832746
REACTOME_CILIUM_ASSEMBLY	0.296507735879993	0.000197990710493201
SUZUKI_RESPONSE_TO_TSA_AND_DECITABINE_1B	0.296082354312294	0.000202422031611693
REACTOME_ACTIVATION_OF_SMO	0.29582323999145	0.000205166322263972
MARTORIATI_MDM4_TARGETS_FETAL_LIVER_DN	0.295739841786252	0.000206056929881626
PID_ECADHERIN_STABILIZATION_PATHWAY	0.295406567114284	0.000209651972630454
WATANABE_COLON_CANCER_MSI_VS_MSS_UP	0.294999075736918	0.000214126825439198
REACTOME_SUMOYLATION_OF_DNA_METHYLATION_PROTEINS	0.294721788091521	0.00021722244337341
WU_SILENCED_BY_METHYLATION_IN_BLADDER_CANCER	0.294386955244085	0.000221015925969681
OSAWA_TNF_TARGETS	0.294323208192987	0.000221745087578773
MILI_PSEUDOPODIA_CHEMOTAXIS_UP	0.294045604386384	0.000224946562048522
DACOSTA_UV_RESPONSE_VIA_ERCC3_XPCS_DN	0.293441560138235	0.000232061694733776
KONDO_COLON_CANCER_HCP_WITH_H3K27ME1	0.293432076883487	0.000232175048376693
REACTOME_ORGANELLE_BIOGENESIS_AND_MAINTENANCE	0.293331782782108	0.000233377019807524
REACTOME_INTRAFLAGELLAR_TRANSPORT	0.293071956611464	0.000236517837915784
OUYANG_PROSTATE_CANCER_PROGRESSION_DN	0.292884244006999	0.000238811317606391
ALCALAY_AML_BY_NPM1_LOCALIZATION_UP	0.292597384618527	0.00024235611110246
FIGUEROA_AML_METHYLATION_CLUSTER_2_UP	0.292410618092359	0.000244690231419487
MARTINEZ_RESPONSE_TO_TRABECTEDIN_DN	0.292137891875884	0.000248136156549394
VANDESLUIS_NORMAL_EMBRYOS_DN	0.291535919967427	0.000255902240697603
WANG_LMO4_TARGETS_UP	0.291450000976847	0.000257028910918056
IVANOVA_HEMATOPOIESIS_STEM_CELL_LONG_TERM	0.291050018889038	0.000262334817238585
HEIDENBLAD_AMPLIFIED_IN_PANCREATIC_CANCER	0.290876304206654	0.000264670718790994
REACTOME_SEROTONIN_NEUROTRANSMITTER_RELEASE_CYCLE	0.29048897198976	0.000269948763006012
GOUYER_TATI_TARGETS_UP	0.290393343191981	0.000271266813134385
WANG_HCP_PROSTATE_CANCER	0.290018648300166	0.000276488976271416
REACTOME_DEADENYLATION_OF_MRNA	0.29001690864485	0.000276513438095538
BRUINS_UVC_RESPONSE_VIA_TP53_GROUP_A	0.28987479183182	0.000278518581603659
REACTOME_VXPX_CARGO_TARGETING_TO_CILIUM	0.289684951591615	0.000281218108661552
CROMER_METASTASIS_UP	0.289658416908834	0.000281597359180541
REACTOME_SUMOYLATION_OF_TRANSCRIPTION_COFACTORS	0.28903496185258	0.000290645870024031
INAMURA_LUNG_CANCER_SCC_SUBTYPES_UP	0.288933816778941	0.000292139010772186
RICKMAN_METASTASIS_UP	0.28892086772155	0.000292330682325037
ZIRN_TRETINOIN_RESPONSE_WT1_UP	0.288826625747658	0.000293729165971479
DOANE_RESPONSE_TO_ANDROGEN_UP	0.288783784742429	0.00029436694482432
REACTOME_SCAVENGING_BY_CLASS_F_RECEPTORS	0.288210663715504	0.000303023481780462
REACTOME_REGULATION_OF_GENE_EXPRESSION_IN_BETA_CELLS	0.288178316495816	0.000303519027599286
HOEGERKORP_CD44_TARGETS_DIRECT_UP	0.288119944560958	0.000304415162684091
MCBRYAN_PUBERTAL_BREAST_5_6WK_DN	0.287362903907829	0.000316261734841783
REACTOME_PLATELET_HOMEOSTASIS	0.287125455102105	0.000320064581959656
REACTOME_SIGNAL_TRANSDUCTION_BY_L1	0.287071171193976	0.000320939892786143
CHESLER_BRAIN_HIGHEST_EXPRESSION	0.286950722465571	0.000322890017615984
GRYDER_PAX3FOXO1_ENHANCERS_KO_DOWN	0.286666118329551	0.000327541604578485
BIOCARTA_EXTRINSIC_PATHWAY	0.286631518879375	0.000328111313242729
VALK_AML_CLUSTER_15	0.286363153104908	0.000332561453797453
KINSEY_TARGETS_OF_EWSR1_FLII_FUSION_DN	0.286312454333774	0.000333408413152991
LIEN_BREAST_CARCINOMA_METAPLASTIC_VS_DUCTAL_DN	0.286194293678905	0.000335390132925273
GALE_APL_WITH_FLT3_MUTATED_UP	0.28615586999691	0.000336036899120984
BROWNE_HCMV_INFECTION_24HR_DN	0.28597190383365	0.000339149545232731
REACTOME_UPTAKE_AND_FUNCTION_OF_ANTHRAX_TOXINS	0.285560978687857	0.000346198949553234
REACTOME_ADENYLATE_CYCLASE_ACTIVATING_PATHWAY	0.285487872102165	0.000347467218267727
COURTOIS_SENESCENCE_TRIGGERS	0.285022378413715	0.000355644149040213
PID_TGFBR_PATHWAY	0.284884672157171	0.000358097048567041
HALMOS_CEBPA_TARGETS_UP	0.284224391862897	0.000370077406436575
HOELZEL_NF1_TARGETS_DN	0.284031176146717	0.000373652707568173
KUROKAWA_LIVER_CANCER_EARLY_RECURRENCE_UP	0.283787237700644	0.000378212245907505
TIAN_BHLHA15_TARGETS	0.283373878919668	0.000386056187892114
CAFFAREL_RESPONSE_TO_THC_24HR_3_UP	0.283318104274065	0.000387126022763251
REACTOME_NUCLEAR_RECEPTOR_TRANSCRIPTION_PATHWAY	0.283313390436372	0.000387216566279047
CASTELLANO_HRAS_AND_NRAS_TARGETS_DN	0.28313034346891	0.000390747726414897
REACTOME_AKT_PHOSPHORYLATES_TARGETS_IN_THE_NUCLEUS	0.282714118055614	0.000398888300038314
REACTOME_UPTAKE_AND_ACTIONS_OF_BACTERIAL_TOXINS	0.282556389959589	0.00040201393330852
REACTOME_GLUCURONIDATION	0.282405470397607	0.000405025836127448
VALK_AML_CLUSTER_9	0.281837489412151	0.000416549071490913
LEE_LIVER_CANCER_HEPATOBLAST	0.281433391325569	0.000424931168284903
REACTOME_SIGNALING_BY_ERBB2	0.281314827165411	0.000427419935979056
VALK_AML_WITH_EVI1	0.281301138984284	0.000427708129056681
SCIAN_INVERSED_TARGETS_OF_TP53_AND_TP73_UP	0.280683139747006	0.000440908255888939
RICKMAN_HEAD_AND_NECK_CANCER_D	0.280465217511003	0.000445652034555044
YOSHIMURA_MAPK8_TARGETS_DN	0.280245532757552	0.00045048187598784
REACTOME_CLASS_C_3_METABOTROPIC_GLUTAMATE_PHEROMONE_RECEPTORS	0.280178648756028	0.000451961918036314
GOZGIT_ESR1_TARGETS_DN	0.280093746684093	0.000453847143681463
KEGG_ADHERENS_JUNCTION	0.280083807443525	0.000454068315987932
LUI_THYROID_CANCER_CLUSTER_1	0.279962409874753	0.000456777754983761
YAO_TEMPORAL_RESPONSE_TO_PROGESTERONE_CLUSTER_4	0.279335308327191	0.000471013254397246
REACTOME_ARMS_MEDIATED_ACTIVATION	0.278800160823662	0.000483484190663575
SENGUPTA_NASOPHARYNGEAL_CARCINOMA_WITH_LMP1_UP	0.278165504051615	0.000498668979005856
REACTOME_SENSING_OF_DNA_DOUBLE_STRAND_BREAKS	0.278112328382803	0.000499961040788977
REACTOME_GOLGI_ASSOCIATED_VESICLE_BIOGENESIS	0.277634921330207	0.000511700250484193
CHEOK_RESPONSE_TO_MERCAPTOPURINE_AND_HD_MTX_UP	0.277513414594937	0.00051472838254174
BOYLAN_MULTIPLE_MYELOMA_D_CLUSTER_DN	0.277141832369147	0.000524091684146688
REACTOME_IL_6_TYPE_CYTOKINE_RECEPTOR_LIGAND_INTERACTIONS	0.277141077100779	0.000524110874755124
LI_CISPLATIN_RESISTANCE_UP	0.277036174049077	0.000526782663187397
REACTOME_PTK6_REGULATES_PROTEINS_INVOLVED_IN_RNA_PROCESSING	0.276704073669185	0.000535324047180374
LIU_SOX4_TARGETS_UP	0.275803140981426	0.000559142917971656
REACTOME_DEFECTIVE_C1GALT1C1_CAUSES_TN_POLYAGGLUTINATION_SYNDROME_TNPS	0.275798279123079	0.000559274065892179
IVANOVA_HEMATOPOIESIS_STEM_CELL_SHORT_TERM	0.275762177511112	0.000560248789216899
RODRIGUES_THYROID_CARCINOMA_DN	0.27502319038504	0.0005805484318544
REACTOME_TERMINATION_OF_O_GLYCAN_BIOSYNTHESIS	0.274739861371915	0.000588509540956128
REACTOME_TRANSPORT_OF_SMALL_MOLECULES	0.274589514080293	0.00059277481208686
ONDER_CDH1_TARGETS_2_UP	0.274504900972729	0.000595187749377057
SCHAEFFER_PROSTATE_DEVELOPMENT_AND_CANCER_BOX4_DN	0.274427969572343	0.000597389477537957
REACTOME_VASOPRESSIN_REGULATES_RENAL_WATER_HOMEOSTASIS_VIA_AQUAPORINS	0.274361438348528	0.000599299608318837
POS_RESPONSE_TO_HISTAMINE_UP	0.274348091977525	0.000599683463564871
REACTOME_CA_DEPENDENT_EVENTS	0.274160625570949	0.000605099182350965
REACTOME_GLYCEROPHOSPHOLIPID_BIOSYNTHESIS	0.273766375238722	0.000616636020216887
STEARMAN_LUNG_CANCER_EARLY_VS_LATE_UP	0.27370008088481	0.000618595757532647
PID_P38_GAMMA_DELTA_PATHWAY	0.27347411723964	0.000625318687442755
MILI_PSEUDOPODIA_CHEMOTAXIS_DN	0.272600930114785	0.000651935391232872
REACTOME_DISEASES_OF_CARBOHYDRATE_METABOLISM	0.272193612789681	0.000664704708848163
DELACROIX_RAR_TARGETS_UP	0.272132435341117	0.000666642374365978
DAZARD_RESPONSE_TO_UV_SCC_UP	0.271880458297553	0.000674678144136021
REACTOME_DEFECTIVE_GALNT3_CAUSES_FAMILIAL_HYPERPHOSPHATEMIC_TUMORAL_CALCINOSIS_HFTC	0.271641894280619	0.000682368224273366
NOUSHMEHR_GBM_SOMATIC_MUTATED	0.271592014171919	0.000683986264300884
REACTOME_TP53_REGULATES_TRANSCRIPTION_OF_ADDITIONAL_CELL_CYCLE_GENES_WHOSE_EXACT_ROLE_IN_THE_P53_PATHWAY_REMAIN_UNCERTAIN	0.271503526725224	0.000686865361703148
REACTOME_DAG_AND_IP3_SIGNALING	0.271498515396338	0.000687028747437868
ZHENG_FOXP3_TARGETS_IN_T_LYMPHOCYTE_UP	0.271208972123754	0.000696529758662745
MARIADASON_RESPONSE_TO_BUTYRATE_CURCUMIN_SULINDAC_TSA_8	0.271100306033314	0.00070012659414953
GUO_HEX_TARGETS_UP	0.270986603992956	0.000703908406916476
LIU_CDX2_TARGETS_UP	0.270779018602427	0.000710861361679971
REACTOME_PEPTIDE_HORMONE_BIOSYNTHESIS	0.270607656970506	0.000716648562784528
BYSTRYKH_HEMATOPOIESIS_STEM_CELL_QTL_CIS	0.270273631351505	0.000728053975690202
REACTOME_PTK6_EXPRESSION	0.270253559544532	0.000728744622306543
KORKOLA_TERATOMA	0.270204816589904	0.00073042431733894
SUNG_METASTASIS_STROMA_UP	0.270086775274674	0.000734506813751867
KEGG_PURINE_METABOLISM	0.270075901123928	0.000734883953256382
REACTOME_ACETYLCHOLINE_NEUROTRANSMITTER_RELEASE_CYCLE	0.269561292503934	0.000752936658057646
REACTOME_VASOPRESSIN_LIKE_RECEPTORS	0.269378514921163	0.000759446078695714
REACTOME_GALACTOSE_CATABOLISM	0.269332355176805	0.000761098168450491
REACTOME_SIGNALING_BY_RECEPTOR_TYROSINE_KINASES	0.269281330719135	0.000762928213470015
YOKOE_CANCER_TESTIS_ANTIGENS	0.269252858603736	0.000763951152725983
REACTOME_TRANS_GOLGI_NETWORK_VESICLE_BUDDING	0.269177636229955	0.000766659792202251
SCHLOSSER_SERUM_RESPONSE_DN	0.26896493877455	0.000774366532251047
RICKMAN_TUMOR_DIFFERENTIATED_MODERATELY_VS_POORLY_UP	0.268800291187576	0.000780381084246384
REACTOME_METABOLISM_OF_INGESTED_SEMET_SEC_MESEC_INTO_H2SE	0.268505001305591	0.000791275634542288
BIOCARTA_PKC_PATHWAY	0.268331749107042	0.000797732549067121
DAVICIONI_MOLECULAR_ARMS_VS_ERMS_UP	0.268183611445532	0.00080329182661143
PEDRIOLI_MIR31_TARGETS_DN	0.267991386500763	0.000810558658923544
STARK_PREFRONTAL_CORTEX_22Q11_DELETION_UP	0.267875283466034	0.000814976995748173
MATZUK_MALE_REPRODUCTION_SERTOLI	0.267697364111283	0.000821790713209758
REACTOME_GOLGI_TO_ER_RETROGRADE_TRANSPORT	0.267293980967997	0.000837433163937806
REACTOME_ONCOGENIC_MAPK_SIGNALING	0.267208880050199	0.000840767948564025
REACTOME_RUNX2_REGULATES_CHONDROCYTE_MATURATION	0.266951786111249	0.000850916696917281
REACTOME_ADHERENS_JUNCTIONS_INTERACTIONS	0.266404236728342	0.000872907023895753
BIOCARTA_ACE2_PATHWAY	0.26617515701345	0.000882260987522088
MARIADASON_REGULATED_BY_HISTONE_ACETYLATION_UP	0.26615606935786	0.000883044526878596
CHEBOTAEV_GR_TARGETS_UP	0.266155399738039	0.000883072026051535
GARGALOVIC_RESPONSE_TO_OXIDIZED_PHOSPHOLIPIDS_CYAN_UP	0.265836286172686	0.000896266811319713
HASLINGER_B_CLL_WITH_13Q14_DELETION	0.265826642006764	0.000896668382423416
REACTOME_HS_GAG_DEGRADATION	0.265798875993714	0.000897825446846801
REACTOME_SYNTHESIS_OF_PE	0.265666463079913	0.000903362222527626
REACTOME_PTK6_REGULATES_RTKS_AND_THEIR_EFFECTORS_AKT1_AND_DOK1	0.265424218245604	0.000913572719451139
PID_HIF1_TFPATHWAY	0.265180248144017	0.000923962848498938
REACTOME_RUNX1_REGULATES_ESTROGEN_RECEPTOR_MEDIATED_TRANSCRIPTION	0.265163316025576	0.000924687955866643
GEORGES_TARGETS_OF_MIR192_AND_MIR215	0.26512001680301	0.000926544592759537
GAUSSMANN_MLL_AF4_FUSION_TARGETS_D_DN	0.265034487268504	0.000930222084649657
KANG_DOXORUBICIN_RESISTANCE_DN	0.264774082604642	0.00094150122757064
NABA_BASEMENT_MEMBRANES	0.264413780640145	0.000957314198689385
TONKS_TARGETS_OF_RUNX1_RUNX1T1_FUSION_HSC_UP	0.263947308232808	0.00097814851651945
MURAKAMI_UV_RESPONSE_1HR_DN	0.263929481126605	0.000978952923202936
EPPERT_LSC_R	0.26388957316236	0.000980755875997996
IGARASHI_ATF4_TARGETS_DN	0.263731236501044	0.000987939209716071
EPPERT_PROGENITOR	0.263718099644688	0.000988537356954255
REACTOME_METABOLISM_OF_WATER_SOLUBLE_VITAMINS_AND_COFACTORS	0.263615349633496	0.000993227233913707
REACTOME_REGULATION_OF_KIT_SIGNALING	0.263509310744802	0.000998088602636615
ABBUD_LIF_SIGNALING_2_DN	0.263221167778586	0.0010114089107045
REACTOME_SIGNALING_BY_LEPTIN	0.263209257467658	0.00101196299191164
REACTOME_RHO_GTPASES_ACTIVATE_RHOTEKIN_AND_RHOPHILINS	0.263170153096264	0.00101378412817299
REACTOME_CYTOCHROME_C_MEDIATED_APOPTOTIC_RESPONSE	0.263077133734273	0.00101812822355463
REACTOME_PP2A_MEDIATED_DEPHOSPHORYLATION_OF_KEY_METABOLIC_FACTORS	0.262843910943824	0.00102909505687787
COULOUARN_TEMPORAL_TGFB1_SIGNATURE_UP	0.262701587657374	0.00103584059119566
REACTOME_PKMTS_METHYLATE_HISTONE_LYSINES	0.262621581807886	0.00103965029915321
BHAT_ESR1_TARGETS_NOT_VIA_AKT1_DN	0.262092672784221	0.00106516046629723
YUAN_ZNF143_PARTNERS	0.26153776738968	0.00109253964359413
TRAYNOR_RETT_SYNDROM_UP	0.26133811654269	0.00110254705044754
REACTOME_SIGNALING_BY_FGFR1_IN_DISEASE	0.261239605688379	0.00110751571720069
BIOCARTA_PPARG_PATHWAY	0.261109167200646	0.00111412628225427
REACTOME_LIPOPHAGY	0.261001888992722	0.00111959014078922
UZONYI_RESPONSE_TO_LEUKOTRIENE_AND_THROMBIN	0.260851759168092	0.00112727768722243
REACTOME_DISORDERS_OF_TRANSMEMBRANE_TRANSPORTERS	0.260850490782063	0.00112734284149263
REACTOME_VEGF_LIGAND_RECEPTOR_INTERACTIONS	0.260647747254354	0.00113780175836897
BILD_CTNNB1_ONCOGENIC_SIGNATURE	0.260604864967458	0.00114002526967738
REACTOME_NEGATIVE_REGULATION_OF_FGFR2_SIGNALING	0.26058849342414	0.00114087520723594
REACTOME_DISEASES_ASSOCIATED_WITH_N_GLYCOSYLATION_OF_PROTEINS	0.260376299171431	0.0011519439765606
REACTOME_NCAM_SIGNALING_FOR_NEURITE_OUT_GROWTH	0.260059228014653	0.00116866668049731
REACTOME_REGULATION_OF_CYTOSKELETAL_REMODELING_AND_CELL_SPREADING_BY_IPP_COMPLEX_COMPONENTS	0.259723573338049	0.00118661125744679
REACTOME_DEPOLYMERISATION_OF_THE_NUCLEAR_LAMINA	0.259693217760627	0.00118824647373672
SMID_BREAST_CANCER_ERBB2_UP	0.259600803865995	0.00119323738983201
MCBRYAN_PUBERTAL_BREAST_6_7WK_UP	0.259559052233277	0.00119549851537437
NIKOLSKY_BREAST_CANCER_12Q13_Q21_AMPLICON	0.259468098343199	0.00120043784007917
REACTOME_SHC1_EVENTS_IN_ERBB2_SIGNALING	0.259445366772385	0.0012016752081272
CORRE_MULTIPLE_MYELOMA_UP	0.259362798283959	0.00120617955277602
FARMER_BREAST_CANCER_BASAL_VS_LULMINAL	0.259319086658741	0.00120857039145017
REACTOME_ABACAVIR_METABOLISM	0.259280742661844	0.00121067121120899
TAKEDA_TARGETS_OF_NUP98_HOXA9_FUSION_6HR_UP	0.259189399734525	0.00121568923615167
MYLLYKANGAS_AMPLIFICATION_HOT_SPOT_30	0.258391324885834	0.00126034818456944
KEGG_DILATED_CARDIOMYOPATHY	0.258357870408289	0.00126225257943413
MIZUKAMI_HYPOXIA_DN	0.257706062003816	0.00129988550956561
REACTOME_ION_TRANSPORT_BY_P_TYPE_ATPASES	0.257195776414564	0.00133005982084411
BIOCARTA_CK1_PATHWAY	0.25703553299261	0.00133966654434436
MYLLYKANGAS_AMPLIFICATION_HOT_SPOT_17	0.256325727430023	0.00138298671749459
REACTOME_CA2PLUS_PATHWAY	0.256101203235296	0.0013969536115106
REACTOME_CGMP_EFFECTS	0.256069345509892	0.00139894577118582
LIU_BREAST_CANCER	0.256056829023614	0.00139972917419851
BIOCARTA_CARM1_PATHWAY	0.256047529008922	0.00140031151855124
PLASARI_NFIC_TARGETS_BASAL_UP	0.25598908540611	0.00140397618001309
SCHMIDT_POR_TARGETS_IN_LIMB_BUD_DN	0.255943567546929	0.00140683640456407
WAMUNYOKOLI_OVARIAN_CANCER_GRADES_1_2_DN	0.255940285946252	0.00140704281727499
KORKOLA_CHORIOCARCINOMA_DN	0.255080428643884	0.00146209039063683
BOYLAN_MULTIPLE_MYELOMA_C_UP	0.255026153926427	0.00146563009036904
CAIRO_LIVER_DEVELOPMENT_UP	0.255026057646329	0.0014656363765253
MCLACHLAN_DENTAL_CARIES_DN	0.254877455278542	0.001475368039487
WINZEN_DEGRADED_VIA_KHSRP	0.254164019585317	0.00152291546226979
BANDRES_RESPONSE_TO_CARMUSTIN_MGMT_48HR_UP	0.253310849821271	0.00158160811256169
PARENT_MTOR_SIGNALING_DN	0.252898598472154	0.00161070077547598
ACEVEDO_LIVER_CANCER_WITH_H3K9ME3_DN	0.252277443620744	0.00165545750781293
REACTOME_MET_ACTIVATES_PTPN11	0.252127614118842	0.00166642155237295
GUILLAUMOND_KLF10_TARGETS_DN	0.25211256839048	0.00166752619703958
FERRARI_RESPONSE_TO_FENRETINIDE_DN	0.252055927457286	0.00167169071055184
REACTOME_YAP1_AND_WWTR1_TAZ_STIMULATED_GENE_EXPRESSION	0.251957408967489	0.00167895683673014
PHONG_TNF_RESPONSE_VIA_P38_COMPLETE	0.251697345208209	0.0016982759543569
MATZUK_EARLY_ANTRAL_FOLLICLE	0.251694727165506	0.00169847146345514
MARTIN_INTERACT_WITH_HDAC	0.251537594401626	0.00171024335683678
REACTOME_GLUCAGON_LIKE_PEPTIDE_1_GLP1_REGULATES_INSULIN_SECRETION	0.2514935686053	0.00171355492831315
BIOCARTA_VITCB_PATHWAY	0.251279343256363	0.00172975219600868
REACTOME_DOWNSTREAM_SIGNALING_OF_ACTIVATED_FGFR1	0.251153811056081	0.00173930814898671
YAO_HOXA10_TARGETS_VIA_PROGESTERONE_DN	0.25105203164429	0.0017470912061901
REACTOME_FRS_MEDIATED_FGFR4_SIGNALING	0.250962623315582	0.0017539543905194
BIOCARTA_AGPCR_PATHWAY	0.250568796783894	0.00178447846597951
PID_RHOA_REG_PATHWAY	0.250479653156305	0.00179145441577111
PID_VEGF_VEGFR_PATHWAY	0.25046239082387	0.0017928081470544
REACTOME_MISSPLICED_LRP5_MUTANTS_HAVE_ENHANCED_BETA_CATENIN_DEPENDENT_SIGNALING	0.250220795100714	0.00181185228172742
LOPEZ_MESOTHELIOMA_SURVIVAL_OVERALL_UP	0.250004397732104	0.00182906618298784
REACTOME_IMPORT_OF_PALMITOYL_COA_INTO_THE_MITOCHONDRIAL_MATRIX	0.249625861203801	0.00185953599671773
REACTOME_L1CAM_INTERACTIONS	0.249608352384927	0.00186095645315376
SCHAEFFER_PROSTATE_DEVELOPMENT_AND_CANCER_BOX6_UP	0.249453721460895	0.00187354426858755
REACTOME_FGFR1B_LIGAND_BINDING_AND_ACTIVATION	0.249401232441572	0.00187783473742265
REACTOME_VESICLE_MEDIATED_TRANSPORT	0.248085656582708	0.00198833164166956
WU_HBX_TARGETS_1_DN	0.248072629911651	0.00198945470725431
BEGUM_TARGETS_OF_PAX3_FOXO1_FUSION_UP	0.247967000422102	0.00199858262778307
REACTOME_CHREBP_ACTIVATES_METABOLIC_GENE_EXPRESSION	0.24783374197134	0.00201015237001023
BUSA_SAM68_TARGETS_DN	0.247647361541014	0.00202643633980193
BROWNE_HCMV_INFECTION_6HR_DN	0.247525953217562	0.00203710808541002
WACKER_HYPOXIA_TARGETS_OF_VHL	0.247396049970819	0.00204858304271616
YAMASHITA_SILENCED_BY_METHYLATION	0.247255989608893	0.00206102097413474
FALVELLA_SMOKERS_WITH_LUNG_CANCER	0.246960890749538	0.00208745171791946
REACTOME_PHOSPHOLIPID_METABOLISM	0.24667975392048	0.00211291784400114
REACTOME_RAP1_SIGNALLING	0.246629528416312	0.002117496988854
WAMUNYOKOLI_OVARIAN_CANCER_LMP_UP	0.24642369853365	0.00213635711798288
REACTOME_DOWNREGULATION_OF_ERBB2_SIGNALING	0.246139302172601	0.00216266719442082
SENESE_HDAC3_TARGETS_UP	0.246092991236747	0.00216697924676201
IIZUKA_LIVER_CANCER_PROGRESSION_G1_G2_DN	0.24568455760489	0.00220534808090411
REACTOME_LIGAND_RECEPTOR_INTERACTIONS	0.24567005116903	0.00220672210189887
BIOCARTA_NPP1_PATHWAY	0.245371717197034	0.00223515250493134
KEGG_NICOTINATE_AND_NICOTINAMIDE_METABOLISM	0.244847130773434	0.00228595110191931
REACTOME_NON_INTEGRIN_MEMBRANE_ECM_INTERACTIONS	0.24455527367828	0.00231466436436634
REACTOME_CARDIAC_CONDUCTION	0.244483447071539	0.0023217807130318
REACTOME_CELLULAR_HEXOSE_TRANSPORT	0.244393977900204	0.00233067277179178
GRAHAM_CML_QUIESCENT_VS_CML_DIVIDING_UP	0.244386552514146	0.00233141214325272
REACTOME_NEGATIVE_REGULATION_OF_THE_PI3K_AKT_NETWORK	0.243888668404975	0.00238147605111072
XU_HGF_TARGETS_REPRESSED_BY_AKT1_UP	0.243663777543684	0.00240440740069126
WORSCHECH_TUMOR_REJECTION_DN	0.243366345019414	0.00243504287184826
KAMMINGA_SENESCENCE	0.243309243492021	0.0024409646212642
BOYLAN_MULTIPLE_MYELOMA_C_CLUSTER_DN	0.243155159004288	0.00245700921142156
DITTMER_PTHLH_TARGETS_UP	0.242920116401536	0.00248166792847448
REACTOME_KERATAN_SULFATE_DEGRADATION	0.24267967176509	0.00250712512336393
JOSEPH_RESPONSE_TO_SODIUM_BUTYRATE_DN	0.24253022680779	0.00252306662294943
REACTOME_SUMOYLATION_OF_CHROMATIN_ORGANIZATION_PROTEINS	0.24237122114675	0.00254012871303266
MEDINA_SMARCA4_TARGETS	0.2420664026873	0.00257312963708944
NICK_RESPONSE_TO_PROC_TREATMENT_DN	0.24182677228313	0.00259934499725656
JISON_SICKLE_CELL_DISEASE_DN	0.241723545126652	0.00261071227509602
REACTOME_SIGNALING_BY_MST1	0.241614136170583	0.00262280938481685
WANG_CLIM2_TARGETS_UP	0.241565869139529	0.00262816227379936
REACTOME_GLYCOSAMINOGLYCAN_METABOLISM	0.241392897052858	0.00264742644714566
AMIT_EGF_RESPONSE_240_MCF10A	0.241387471858291	0.00264803272095526
REACTOME_PHOSPHOLIPASE_C_MEDIATED_CASCADE_FGFR4	0.241349260132073	0.00265230649995551
REACTOME_AMINO_ACID_TRANSPORT_ACROSS_THE_PLASMA_MEMBRANE	0.241338419598415	0.00265352009216713
REACTOME_SYNTHESIS_OF_PA	0.241220665579218	0.00266673500414183
REACTOME_GLUTAMATE_NEUROTRANSMITTER_RELEASE_CYCLE	0.241150284650163	0.00267466188736343
KONDO_PROSTATE_CANCER_HCP_WITH_H3K27ME3	0.241033913785725	0.00268781531444451
BROWNE_HCMV_INFECTION_30MIN_UP	0.241006260908828	0.00269094951856763
WAGNER_APO2_SENSITIVITY	0.240982827524246	0.00269360806896257
MULLIGAN_NTF3_SIGNALING_VIA_INSR_AND_IGF1R_DN	0.240787138463001	0.00271590221087825
REACTOME_DEGRADATION_OF_THE_EXTRACELLULAR_MATRIX	0.240601237737289	0.00273723565856332
PEDERSEN_METASTASIS_BY_ERBB2_ISOFORM_7	0.240583788719143	0.00273924581923479
HADDAD_B_LYMPHOCYTE_PROGENITOR	0.240561407601277	0.00274182612185303
KUNINGER_IGF1_VS_PDGFB_TARGETS_UP	0.240364058380404	0.00276467369546207
REACTOME_METABOLISM_OF_CARBOHYDRATES	0.240111652751891	0.00279414614481022
PEDERSEN_METASTASIS_BY_ERBB2_ISOFORM_1	0.239998743484437	0.00280742185613869
BROWNE_HCMV_INFECTION_48HR_DN	0.239726867161072	0.0028396229734684
RAY_TARGETS_OF_P210_BCR_ABL_FUSION_UP	0.239707756622908	0.00284189894126041
CROONQUIST_STROMAL_STIMULATION_DN	0.239221339133982	0.00290038673320892
RORIE_TARGETS_OF_EWSR1_FLI1_FUSION_DN	0.239126944825761	0.00291186211720751
BIOCARTA_BOTULIN_PATHWAY	0.238819785203257	0.0029494875823155
NAKAMURA_ADIPOGENESIS_EARLY_DN	0.238781524215102	0.00295420498804844
VALK_AML_CLUSTER_8	0.237911435421946	0.00306333955654647
MIKHAYLOVA_OXIDATIVE_STRESS_RESPONSE_VIA_VHL_UP	0.237532591224781	0.00311198499297594
KEGG_GLYCOSAMINOGLYCAN_BIOSYNTHESIS_KERATAN_SULFATE	0.237509987112637	0.00311490939353298
CHNG_MULTIPLE_MYELOMA_HYPERPLOID_DN	0.237434001249496	0.00312475823603409
REACTOME_SMAC_XIAP_REGULATED_APOPTOTIC_RESPONSE	0.237191494316232	0.00315637883606623
BROWNE_HCMV_INFECTION_24HR_UP	0.236997560963128	0.00318187337921882
REACTOME_GLUCAGON_SIGNALING_IN_METABOLIC_REGULATION	0.236907503171648	0.00319377546012589
OUELLET_CULTURED_OVARIAN_CANCER_INVASIVE_VS_LMP_UP	0.236858775034082	0.00320023212752418
SCHAEFFER_PROSTATE_DEVELOPMENT_AND_CANCER_BOX5_UP	0.236744319713863	0.00321544424307074
REACTOME_PRE_NOTCH_PROCESSING_IN_GOLGI	0.236695533105134	0.00322194821681432
RASHI_RESPONSE_TO_IONIZING_RADIATION_3	0.236493493880864	0.00324900955174634
AMIT_EGF_RESPONSE_120_HELA	0.235940007557576	0.00332419733212053
CHEN_HOXA5_TARGETS_9HR_UP	0.235897854160979	0.00332998740763424
PID_IGF1_PATHWAY	0.235748042808301	0.00335063874271579
BIOCARTA_ARENRF2_PATHWAY	0.235658796605059	0.00336299604649515
PID_LKB1_PATHWAY	0.23565698634694	0.0033632471249716
LUDWICZEK_TREATING_IRON_OVERLOAD	0.235535852896541	0.00338008649236543
MCBRYAN_PUBERTAL_BREAST_4_5WK_DN	0.235464215805614	0.00339008084918468
SWEET_KRAS_TARGETS_DN	0.235357293798521	0.00340504748797543
IVANOVA_HEMATOPOIESIS_STEM_CELL_AND_PROGENITOR	0.235300065938752	0.00341308252491279
CHANDRAN_METASTASIS_UP	0.235229557117898	0.00342300576086907
WANG_SMARCE1_TARGETS_DN	0.234423816537134	0.00353826413715641
CASTELLANO_NRAS_TARGETS_DN	0.234396739957285	0.0035421973484846
PID_SYNDECAN_4_PATHWAY	0.234335895830273	0.00355105008870438
REACTOME_SHC_MEDIATED_CASCADE:FGFR4	0.234223174333704	0.0035675035901428
REACTOME_FGFR1_LIGAND_BINDING_AND_ACTIVATION	0.234141494191398	0.00357946897697525
ENGELMANN_CANCER_PROGENITORS_UP	0.233963023184138	0.00360573917538454
REACTOME_SPHINGOLIPID_METABOLISM	0.233489500601059	0.00367628315473123
HAMAI_APOPTOSIS_VIA_TRAIL_UP	0.233469176086609	0.00367933865760661
BIOCARTA_TUBBY_PATHWAY	0.233361444404722	0.00369557279349175
BALDWIN_PRKCI_TARGETS_UP	0.233206643513826	0.00371901269195929
REACTOME_RUNX1_REGULATES_EXPRESSION_OF_COMPONENTS_OF_TIGHT_JUNCTIONS	0.233183911668859	0.00372246598374715
BIOCARTA_CCR3_PATHWAY	0.232913358007665	0.00376378907734631
PETRETTO_HEART_MASS_QTL_CIS_UP	0.232593497536676	0.0038131751886934
GRAESSMANN_RESPONSE_TO_MC_AND_DOXORUBICIN_DN	0.232448519504616	0.00383575102002665
ICHIBA_GRAFT_VERSUS_HOST_DISEASE_35D_DN	0.232388890064521	0.00384507129659672
KOINUMA_COLON_CANCER_MSI_DN	0.232209928772057	0.00387316596189735
WANG_LMO4_TARGETS_DN	0.232043661701547	0.00389943308603824
REACTOME_NITRIC_OXIDE_STIMULATES_GUANYLATE_CYCLASE	0.232036773538403	0.00390052473593627
REACTOME_NUCLEAR_ENVELOPE_BREAKDOWN	0.231961434561669	0.00391248256077348
BAFNA_MUC4_TARGETS_UP	0.231914752233975	0.00391990852395319
TIEN_INTESTINE_PROBIOTICS_2HR_UP	0.231904146569613	0.00392159737926256
MOROSETTI_FACIOSCAPULOHUMERAL_MUSCULAR_DISTROPHY_UP	0.231842366440731	0.00393144831338232
KEGG_ECM_RECEPTOR_INTERACTION	0.231444765371724	0.00399538050285342
MCCABE_BOUND_BY_HOXC6	0.231439832698965	0.00399617948573061
BOYLAN_MULTIPLE_MYELOMA_C_CLUSTER_UP	0.231279045042283	0.00402230226309386
NAKAMURA_CANCER_MICROENVIRONMENT_UP	0.230963711843184	0.00407397974394685
REACTOME_NCAM1_INTERACTIONS	0.230862129470701	0.00409075387683311
REACTOME_ABC_TRANSPORTERS_IN_LIPID_HOMEOSTASIS	0.230498075587349	0.00415138039869278
KYNG_ENVIRONMENTAL_STRESS_RESPONSE_NOT_BY_GAMMA_IN_WS	0.230372862787658	0.00417241808481839
MONNIER_POSTRADIATION_TUMOR_ESCAPE_UP	0.230225443589053	0.00419730948729491
SASSON_FSH_RESPONSE	0.229930375449889	0.0042475320533466
PID_INTEGRIN3_PATHWAY	0.229638330970632	0.00429777060565306
REACTOME_SODIUM_COUPLED_PHOSPHATE_COTRANSPORTERS	0.229393727368914	0.00434025798144289
BHAT_ESR1_TARGETS_VIA_AKT1_DN	0.2293086648013	0.00435512136437866
PLASARI_TGFB1_SIGNALING_VIA_NFIC_1HR_DN	0.228728957957989	0.00445763862741089
ANDERSEN_CHOLANGIOCARCINOMA_CLASS1	0.228515017673472	0.00449601603489747
NABA_ECM_GLYCOPROTEINS	0.22845652126291	0.00450656080441769
REACTOME_SIALIC_ACID_METABOLISM	0.228154623402497	0.00456133543576787
DUTERTRE_ESTRADIOL_RESPONSE_24HR_DN	0.228137682938002	0.00456442663259926
TOMIDA_LUNG_CANCER_POOR_SURVIVAL	0.227671414231617	0.00465024939612846
REACTOME_BIOSYNTHESIS_OF_THE_N_GLYCAN_PRECURSOR_DOLICHOL_LIPID_LINKED_OLIGOSACCHARIDE_LLO_AND_TRANSFER_TO_A_NASCENT_PROTEIN	0.22765324625174	0.00465362253446444
CHENG_RESPONSE_TO_NICKEL_ACETATE	0.22748369861493	0.00468520730926425
REACTOME_CHL1_INTERACTIONS	0.227472766469904	0.00468725042040141
REACTOME_PI_3K_CASCADE:FGFR1	0.22727668484002	0.00472403202312166
PASINI_SUZ12_TARGETS_DN	0.227201769609328	0.00473815300328084
SILIGAN_TARGETS_OF_EWS_FLI1_FUSION_UP	0.227099881553172	0.00475741886725478
BIOCARTA_PEPI_PATHWAY	0.226787245535402	0.00481697364403288
FRASOR_RESPONSE_TO_ESTRADIOL_UP	0.22669590255867	0.0048344994024041
BREDEMEYER_RAG_SIGNALING_NOT_VIA_ATM_DN	0.226676455990714	0.00483823793504978
REACTOME_CLEC7A_DECTIN_1_INDUCES_NFAT_ACTIVATION	0.226619866744538	0.00484913175039958
SENGUPTA_NASOPHARYNGEAL_CARCINOMA_DN	0.226293024823872	0.0049124820312072
BOQUEST_STEM_CELL_DN	0.22620772294703	0.00492913719126409
REACTOME_REGULATION_OF_GENE_EXPRESSION_IN_LATE_STAGE_BRANCHING_MORPHOGENESIS_PANCREATIC_BUD_PRECURSOR_CELLS	0.225458113149733	0.00507768673562436
BIOCARTA_TFF_PATHWAY	0.22543212365781	0.00508290815885504
REACTOME_GLYCOGEN_SYNTHESIS	0.225300566489344	0.00510941246489849
MAHADEVAN_IMATINIB_RESISTANCE_UP	0.225205945364867	0.00512855180029903
VETTER_TARGETS_OF_PRKCA_AND_ETS1_UP	0.225194716940536	0.00513082726424563
DOANE_BREAST_CANCER_CLASSES_UP	0.224667632861315	0.00523866371255721
PATIL_LIVER_CANCER	0.224478148527786	0.00527792298755592
WANG_ESOPHAGUS_CANCER_PROGRESSION_UP	0.224462600340551	0.00528115606823554
RUIZ_TNC_TARGETS_UP	0.22434616352886	0.00530542421491398
REACTOME_ACYL_CHAIN_REMODELING_OF_CL	0.224201224956517	0.00533577208087044
RICKMAN_TUMOR_DIFFERENTIATED_WELL_VS_POORLY_UP	0.224180799468735	0.0053400613120469
DASU_IL6_SIGNALING_DN	0.223999128716766	0.00537834694184269
SERVITJA_LIVER_HNF1A_TARGETS_DN	0.223922758448577	0.00539451447536887
REACTOME_INTERLEUKIN_6_SIGNALING	0.223902525501917	0.00539880504915535
BROWNE_HCMV_INFECTION_10HR_UP	0.223800052694461	0.00542058218755948
NIKOLSKY_BREAST_CANCER_21Q22_AMPLICON	0.223749566544415	0.00543134015768443
BIOCARTA_CELL2CELL_PATHWAY	0.223480671591208	0.00548896044134572
MASSARWEH_TAMOXIFEN_RESISTANCE_DN	0.223397346466371	0.00550692633234995
GUENTHER_GROWTH_SPHERICAL_VS_ADHERENT_DN	0.223365398914626	0.00551382852806959
RODRIGUES_DCC_TARGETS_DN	0.22313181786378	0.00556452848014399
LIU_IL13_MEMORY_MODEL_UP	0.222666888813482	0.00566668479731636
LIANG_HEMATOPOIESIS_STEM_CELL_NUMBER_SMALL_VS_HUGE_UP	0.222063204776777	0.00580182666597207
SEIDEN_MET_SIGNALING	0.222010098932027	0.0058138516035191
OSWALD_HEMATOPOIETIC_STEM_CELL_IN_COLLAGEN_GEL_UP	0.221978902836747	0.00582092580905913
REACTOME_INLB_MEDIATED_ENTRY_OF_LISTERIA_MONOCYTOGENES_INTO_HOST_CELL	0.221897266823376	0.00583947443105703
VERRECCHIA_RESPONSE_TO_TGFB1_C6	0.221124794546764	0.0060176170601598
KEGG_ONE_CARBON_POOL_BY_FOLATE	0.221072159918672	0.00602992988467732
LEE_NEURAL_CREST_STEM_CELL_DN	0.220863252798181	0.00607902142125649
TURASHVILI_BREAST_CARCINOMA_DUCTAL_VS_LOBULAR_DN	0.220653225756333	0.00612873509243483
BROWNE_HCMV_INFECTION_16HR_DN	0.220463772647556	0.00617388950742193
YANG_BREAST_CANCER_ESR1_LASER_UP	0.220275507543968	0.00621905432384073
REACTOME_WAX_AND_PLASMALOGEN_BIOSYNTHESIS	0.220133459394489	0.0062533263718012
KEGG_GAP_JUNCTION	0.220012472462356	0.00628264959734892
PID_AVB3_INTEGRIN_PATHWAY	0.219824622476732	0.00632842107259401
OISHI_CHOLANGIOMA_STEM_CELL_LIKE_UP	0.219704421750132	0.0063578648064746
SCIBETTA_KDM5B_TARGETS_UP	0.219442925939667	0.00642234137527242
WELCH_GATA1_TARGETS	0.219372926367027	0.00643969957646284
REACTOME_DOWNREGULATION_OF_ERBB2:ERBB3_SIGNALING	0.219300748483009	0.00645764169182339
PID_VEGFR1_PATHWAY	0.219121720457929	0.00650233713326198
BOCHKIS_FOXA2_TARGETS	0.219077005687355	0.00651354335518395
LASTOWSKA_NEUROBLASTOMA_COPY_NUMBER_UP	0.219068510539788	0.00651567431519795
BIOCARTA_IRES_PATHWAY	0.218816921411873	0.00657906613089465
GINESTIER_BREAST_CANCER_20Q13_AMPLIFICATION_DN	0.218264371742482	0.00672022045720833
HSIAO_LIVER_SPECIFIC_GENES	0.218226068011757	0.00673010468144652
MANALO_HYPOXIA_UP	0.218111973227661	0.00675962338294145
MAGRANGEAS_MULTIPLE_MYELOMA_IGG_VS_IGA_DN	0.217880694166678	0.00681981377401564
XU_HGF_TARGETS_INDUCED_BY_AKT1_48HR_DN	0.217713472001036	0.00686362987414979
REACTOME_MINERALOCORTICOID_BIOSYNTHESIS	0.217523462843907	0.0069137204541978
PID_CIRCADIAN_PATHWAY	0.217414715807008	0.00694253460459127
BIOCARTA_TERC_PATHWAY	0.217403496621389	0.00694551336371063
KORKOLA_SEMINOMA_DN	0.21728875746499	0.00697604258793705
OZEN_MIR125B1_TARGETS	0.217219607566314	0.00699449922040718
JIANG_CORE_DUPLICON_GENES	0.21719674796029	0.00700061016433473
PID_S1P_S1P1_PATHWAY	0.217158820672748	0.00701075954804553
BIOCARTA_ERAD_PATHWAY	0.217009897205306	0.00705073828046299
MYLLYKANGAS_AMPLIFICATION_HOT_SPOT_24	0.216998805485722	0.00705372396296533
ROVERSI_GLIOMA_COPY_NUMBER_DN	0.216642507139346	0.00715023267328174
REACTOME_O_GLYCOSYLATION_OF_TSR_DOMAIN_CONTAINING_PROTEINS	0.216078715580068	0.00730534266321858
SENESE_HDAC1_AND_HDAC2_TARGETS_UP	0.215994728038586	0.00732870326694179
REACTOME_DISEASES_OF_MISMATCH_REPAIR_MMR	0.215882784878516	0.00735994269465223
KEGG_GLYOXYLATE_AND_DICARBOXYLATE_METABOLISM	0.215751841423598	0.00739663447666672
REACTOME_NONCANONICAL_ACTIVATION_OF_NOTCH3	0.215705052609403	0.00740978455022678
ZHENG_IL22_SIGNALING_DN	0.215673835308951	0.00741856976653876
BIOCARTA_CALCINEURIN_PATHWAY	0.215632332196965	0.00743026395235358
REACTOME_CREB_PHOSPHORYLATION	0.215552030780808	0.0074529366822107
REACTOME_RHO_GTPASE_CYCLE	0.215411894069272	0.00749265080027683
REACTOME_IRON_UPTAKE_AND_TRANSPORT	0.215384842922645	0.00750033857175847
REACTOME_SOS_MEDIATED_SIGNALLING	0.215236732351417	0.00754255495829481
BREUHAHN_GROWTH_FACTOR_SIGNALING_IN_LIVER_CANCER	0.214408592560177	0.00778251160272481
ZHONG_RESPONSE_TO_AZACITIDINE_AND_TSA_DN	0.214341727765519	0.007802178198415
COULOUARN_TEMPORAL_TGFB1_SIGNATURE_DN	0.214295048345936	0.00781593389072066
REACTOME_ADRENALINE_NORADRENALINE_INHIBITS_INSULIN_SECRETION	0.214110891675865	0.00787041202771488
REACTOME_MUSCLE_CONTRACTION	0.213967093012585	0.00791318511723293
HAEGERSTRAND_RESPONSE_TO_IMATINIB	0.213482667118714	0.00805879893104788
TESAR_ALK_AND_JAK_TARGETS_MOUSE_ES_D4_DN	0.213393144873304	0.00808596695941244
BIOCARTA_SARS_PATHWAY	0.213124007995509	0.0081681335562287
GUO_HEX_TARGETS_DN	0.212752018581352	0.00828291838516648
STEINER_ERYTHROCYTE_MEMBRANE_GENES	0.212663780812391	0.00831035469109409
VALK_AML_WITH_FLT3_ITD	0.212622781427473	0.00832313024622033
REACTOME_DOWNREGULATION_OF_SMAD2_3:SMAD4_TRANSCRIPTIONAL_ACTIVITY	0.212616249750457	0.00832516714569032
REACTOME_GDP_FUCOSE_BIOSYNTHESIS	0.212282393289778	0.00842986986842575
REACTOME_CROSSLINKING_OF_COLLAGEN_FIBRILS	0.212088635141834	0.00849116873971045
FRIDMAN_SENESCENCE_DN	0.211696720462265	0.00861636551434453
HIRSCH_CELLULAR_TRANSFORMATION_SIGNATURE_DN	0.211560134854899	0.00866037996786884
REACTOME_METABOLISM_OF_FOLATE_AND_PTERINES	0.211450749413534	0.00869577256345533
ZHOU_CELL_CYCLE_GENES_IN_IR_RESPONSE_2HR	0.211447676149216	0.00869676879000081
GALIE_TUMOR_ANGIOGENESIS	0.21143821641004	0.00869983588420253
REACTOME_SIGNALING_BY_FGFR4	0.211373177665675	0.0087209490632838
KIM_MYCL1_AMPLIFICATION_TARGETS_DN	0.21082076578644	0.00890211097389226
KOBAYASHI_EGFR_SIGNALING_6HR_DN	0.210610914790585	0.00897179838365103
REACTOME_DISEASES_OF_SIGNAL_TRANSDUCTION	0.210587727197171	0.00897952804300406
SABATES_COLORECTAL_ADENOMA_SIZE_UP	0.210442166226868	0.00902818589140875
PID_FAK_PATHWAY	0.210315239213208	0.00907080489428513
REACTOME_SUMOYLATION	0.210238146106748	0.00909677760324601
KIM_WT1_TARGETS_DN	0.209965491632234	0.00918916312211149
CHEOK_RESPONSE_TO_MERCAPTOPURINE_AND_LD_MTX_UP	0.209953619427822	0.00919320463683637
KEGG_ARRHYTHMOGENIC_RIGHT_VENTRICULAR_CARDIOMYOPATHY_ARVC	0.209802150620423	0.00924490539529277
LANG_MYB_FAMILY_TARGETS	0.209797642783374	0.00924644798097685
CREIGHTON_AKT1_SIGNALING_VIA_MTOR_UP	0.209522249011123	0.00934112033603496
LIAO_METASTASIS	0.209494774918881	0.0093506119338751
REACTOME_INTERLEUKIN_17_SIGNALING	0.209489892822353	0.00935229946471106
KEGG_RENIN_ANGIOTENSIN_SYSTEM	0.209132935429427	0.00947641545976152
RAFFEL_VEGFA_TARGETS_UP	0.209110154589459	0.00948438562340059
SASSON_RESPONSE_TO_FORSKOLIN_DN	0.209092004266177	0.00949073997821626
JOHNSTONE_PARVB_TARGETS_3_UP	0.208993902331443	0.00952515017481237
HOFFMAN_CLOCK_TARGETS_DN	0.208864212756007	0.00957080906737406
TONKS_TARGETS_OF_RUNX1_RUNX1T1_FUSION_SUSTAINED_IN_GRANULOCYTE_UP	0.208654134199904	0.0096451799661752
VANDESLUIS_COMMD1_TARGETS_GROUP_3_UP	0.208492482613768	0.00970275377083585
SU_PANCREAS	0.208415210540979	0.00973038195552767
FERRARI_RESPONSE_TO_FENRETINIDE_UP	0.208268675811669	0.0097829652967607
REACTOME_TYSND1_CLEAVES_PEROXISOMAL_PROTEINS	0.208178171378633	0.00981556751068791
KORKOLA_YOLK_SAC_TUMOR	0.208008571018684	0.00987692046419353
GOTZMANN_EPITHELIAL_TO_MESENCHYMAL_TRANSITION_UP	0.207969058791556	0.00989126250743699
WANG_TUMOR_INVASIVENESS_DN	0.20796467103644	0.00989285629575054
KORKOLA_EMBRYONAL_CARCINOMA_DN	0.207882925185632	0.00992259073716628
ICHIBA_GRAFT_VERSUS_HOST_DISEASE_D7_DN	0.207748864541105	0.0099715249411938
ROPERO_HDAC2_TARGETS	0.2076431091456	0.0100102773225887
HOEBEKE_LYMPHOID_STEM_CELL_UP	0.207454018911215	0.010079897517369
HARRIS_HYPOXIA	0.20740317378655	0.0100986906052101
ROY_WOUND_BLOOD_VESSEL_UP	0.207360119803806	0.0101146281195899
KEGG_FOCAL_ADHESION	0.207271173556512	0.0101476240457394
SCHAEFFER_SOX9_TARGETS_IN_PROSTATE_DEVELOPMENT_UP	0.207260925620842	0.0101514317579332
ROSS_LEUKEMIA_WITH_MLL_FUSIONS	0.207192452211598	0.0101769060016461
GOZGIT_ESR1_TARGETS_UP	0.206375808104513	0.0104850943191275
MOOTHA_ROS	0.206205874383571	0.0105502480786202
TORCHIA_TARGETS_OF_EWSR1_FLI1_FUSION_TOP20_DN	0.206148721034112	0.0105722410442137
GHANDHI_BYSTANDER_IRRADIATION_UP	0.206145905103953	0.0105733256744571
DELASERNA_MYOD_TARGETS_DN	0.205629252914129	0.0107739937712044
BIOCARTA_EDG1_PATHWAY	0.205620743993871	0.0107773265082272
BIOCARTA_ARAP_PATHWAY	0.205619388854339	0.0107778573671578
REACTOME_SUMOYLATION_OF_RNA_BINDING_PROTEINS	0.205596897734175	0.0107866713428835
BANDRES_RESPONSE_TO_CARMUSTIN_MGMT_24HR_DN	0.205488531016253	0.0108292278180948
TURASHVILI_BREAST_NORMAL_DUCTAL_VS_LOBULAR_UP	0.205420023263491	0.0108562075241772
LANDIS_BREAST_CANCER_PROGRESSION_UP	0.205234538889293	0.0109295520152992
REACTOME_RELEASE_OF_HH_NP_FROM_THE_SECRETING_CELL	0.205179189071447	0.0109515228076105
WEBER_METHYLATED_HCP_IN_FIBROBLAST_UP	0.20505661998402	0.0110003142417232
REACTOME_DOWNREGULATION_OF_TGF_BETA_RECEPTOR_SIGNALING	0.20501351614881	0.0110175181010512
RIGGI_EWING_SARCOMA_PROGENITOR_DN	0.204939906150231	0.0110469524852013
VERHAAK_GLIOBLASTOMA_CLASSICAL	0.204421012061985	0.0112564117166007
REACTOME_ABACAVIR_TRANSPORT_AND_METABOLISM	0.204284790005159	0.0113119750901358
NAGY_STAGA_COMPONENTS_HUMAN	0.204228614125382	0.0113349586883587
REACTOME_SIGNALING_BY_MET	0.204131026499542	0.011374982937292
CHEOK_RESPONSE_TO_MERCAPTOPURINE_AND_LD_MTX_DN	0.203330538889797	0.0117080074237057
HAHTOLA_MYCOSIS_FUNGOIDES_CD4_UP	0.203173126386012	0.0117744934967066
CAFFAREL_RESPONSE_TO_THC_8HR_5_UP	0.20312270663108	0.0117958591953247
HERNANDEZ_MITOTIC_ARREST_BY_DOCETAXEL_2_DN	0.203048530310376	0.011827353770836
REACTOME_SIGNALING_BY_RAS_MUTANTS	0.202641397488897	0.012001536664656
REACTOME_REGULATION_OF_GLYCOLYSIS_BY_FRUCTOSE_2_6_BISPHOSPHATE_METABOLISM	0.202327980652471	0.0121371548292624
REACTOME_ECM_PROTEOGLYCANS	0.202180684639045	0.0122013542039001
RUAN_RESPONSE_TO_TNF_TROGLITAZONE_UP	0.202098700470206	0.0122372161197046
BIOCARTA_VEGF_PATHWAY	0.20197849240811	0.0122899652787591
BYSTRYKH_SCP2_QTL	0.201969780644594	0.0122937958739953
PID_NECTIN_PATHWAY	0.20190371148591	0.0123228808319937
REACTOME_SIGNALING_BY_NON_RECEPTOR_TYROSINE_KINASES	0.201795844599964	0.0123704956781459
INAMURA_LUNG_CANCER_SCC_DN	0.201772078955731	0.0123810080253963
WAKABAYASHI_ADIPOGENESIS_PPARG_BOUND_36HR	0.201658456440756	0.0124313754276875
SERVITJA_ISLET_HNF1A_TARGETS_DN	0.201366918542963	0.0125614331543342
BIOCARTA_GPCR_PATHWAY	0.20127158761121	0.0126042191472648
WATANABE_RECTAL_CANCER_RADIOTHERAPY_RESPONSIVE_DN	0.201252878877405	0.0126126308926944
ZHOU_INFLAMMATORY_RESPONSE_LIVE_UP	0.201130202762675	0.0126679100369809
REACTOME_SYNTHESIS_OF_SUBSTRATES_IN_N_GLYCAN_BIOSYTHESIS	0.201096091805594	0.0126833184688622
OZANNE_AP1_TARGETS_DN	0.20099607039389	0.0127285943667439
REACTOME_MOLYBDENUM_COFACTOR_BIOSYNTHESIS	0.200908042775624	0.0127685582277288
REACTOME_LISTERIA_MONOCYTOGENES_ENTRY_INTO_HOST_CELLS	0.200446522442842	0.0129798891027146
SHETH_LIVER_CANCER_VS_TXNIP_LOSS_PAM1	0.200136526787501	0.0131235505226457
WANG_ESOPHAGUS_CANCER_VS_NORMAL_UP	0.200106240210673	0.0131376606078994
REACTOME_ORGANIC_CATION_ANION_ZWITTERION_TRANSPORT	0.200092248217068	0.0131441837626096
REACTOME_ORGANIC_CATION_TRANSPORT	0.200092248217068	0.0131441837626096
ABRAMSON_INTERACT_WITH_AIRE	0.199726163690123	0.0133158652175833
ONKEN_UVEAL_MELANOMA_DN	0.199644739964063	0.0133543159238347
KEGG_INOSITOL_PHOSPHATE_METABOLISM	0.199604820357864	0.0133732026170379
SASAI_TARGETS_OF_CXCR6_AND_PTCH1_DN	0.199556686147862	0.013396006867163
LE_SKI_TARGETS_DN	0.199113526971401	0.0136075633613579
REACTOME_INSULIN_RECEPTOR_SIGNALLING_CASCADE	0.198592476016191	0.0138600365993045
MILI_PSEUDOPODIA_HAPTOTAXIS_UP	0.198302856062466	0.0140021337824527
REACTOME_CIRCADIAN_CLOCK	0.198264729626151	0.0140209343826401
REACTOME_VITAMIN_B5_PANTOTHENATE_METABOLISM	0.197862779399181	0.0142204868495686
MIKKELSEN_NPC_ICP_WITH_H3K27ME3	0.197450444901901	0.0144277680148392
SENESE_HDAC2_TARGETS_UP	0.197448981282135	0.0144285084523328
REACTOME_LRR_FLII_INTERACTING_PROTEIN_1_LRRFIP1_ACTIVATES_TYPE_I_IFN_PRODUCTION	0.19736083764389	0.0144731610594211
REACTOME_MULTIFUNCTIONAL_ANION_EXCHANGERS	0.19735163685681	0.014477829024383
CHIANG_LIVER_CANCER_SUBCLASS_INTERFERON_DN	0.197340309839716	0.0144835775245891
REACTOME_ERYTHROPOIETIN_ACTIVATES_RAS	0.197181833403463	0.0145642140726139
NABA_CORE_MATRISOME	0.197130707989318	0.01459031135452
BIOCARTA_HSWI_SNF_PATHWAY	0.196827131907346	0.0147461159361457
MOROSETTI_FACIOSCAPULOHUMERAL_MUSCULAR_DISTROPHY_DN	0.196823040413191	0.0147482256932823
LINDGREN_BLADDER_CANCER_HIGH_RECURRENCE	0.196672922123221	0.0148258157124515
LEIN_LOCALIZED_TO_PROXIMAL_DENDRITES	0.196550830677425	0.0148891821527184
AKL_HTLV1_INFECTION_DN	0.196458275594715	0.0149373762878602
REACTOME_MITOTIC_PROPHASE	0.196086688387282	0.0151322368639066
JI_RESPONSE_TO_FSH_DN	0.195999893540957	0.0151780701502657
JIANG_TIP30_TARGETS_UP	0.195960053428073	0.0151991487976861
REACTOME_CHAPERONE_MEDIATED_AUTOPHAGY	0.195845929578701	0.0152596708713166
NIKOLSKY_BREAST_CANCER_6P24_P22_AMPLICON	0.195813980634499	0.015276651601615
REACTOME_INTRACELLULAR_SIGNALING_BY_SECOND_MESSENGERS	0.195514516257827	0.0154366180216563
REACTOME_NICOTINAMIDE_SALVAGING	0.195084661787352	0.0156687860753282
REACTOME_ACTIVATION_OF_CASPASES_THROUGH_APOPTOSOME_MEDIATED_CLEAVAGE	0.194987409517317	0.0157217327490415
REACTOME_MET_ACTIVATES_PTK2_SIGNALING	0.19492279513197	0.0157569965948197
REACTOME_SIGNALING_BY_HEDGEHOG	0.194815468202291	0.0158157234043066
NEWMAN_ERCC6_TARGETS_DN	0.194575822687654	0.0159475401354197
JOSEPH_RESPONSE_TO_SODIUM_BUTYRATE_UP	0.194558057973579	0.0159573495591658
YAO_TEMPORAL_RESPONSE_TO_PROGESTERONE_CLUSTER_1	0.194277672407382	0.0161128715951278
TIAN_TNF_SIGNALING_VIA_NFKB	0.194014232735533	0.0162601943724541
PID_INTEGRIN1_PATHWAY	0.193763477966564	0.0164015105572712
DAVICIONI_TARGETS_OF_PAX_FOXO1_FUSIONS_UP	0.193681147030266	0.016448141603572
TSAI_RESPONSE_TO_RADIATION_THERAPY	0.19339155025187	0.0166130822495223
VALK_AML_CLUSTER_10	0.193365798808451	0.0166278184339552
IWANAGA_CARCINOGENESIS_BY_KRAS_PTEN_DN	0.193238178920935	0.0167010163484109
REACTOME_EXTRACELLULAR_MATRIX_ORGANIZATION	0.193164937972555	0.016743150941166
REACTOME_FGFR1C_LIGAND_BINDING_AND_ACTIVATION	0.193075170013901	0.0167949193084489
VERRECCHIA_RESPONSE_TO_TGFB1_C3	0.193074164732533	0.0167954998318502
LIN_MELANOMA_COPY_NUMBER_UP	0.192963315269956	0.0168596195406532
VANTVEER_BREAST_CANCER_METASTASIS_UP	0.192684052070029	0.0170221002169475
RUAN_RESPONSE_TO_TNF_DN	0.192658355731024	0.0170371189555836
MASRI_RESISTANCE_TO_TAMOXIFEN_AND_AROMATASE_INHIBITORS_UP	0.192619470860772	0.0170598678840816
BIOCARTA_RARRXR_PATHWAY	0.192525441532897	0.0171149872124545
FLECHNER_PBL_KIDNEY_TRANSPLANT_OK_VS_DONOR_DN	0.192379022812717	0.0172011247956694
MAYBURD_RESPONSE_TO_L663536_DN	0.192172821150744	0.017323070786631
REACTOME_ERBB2_ACTIVATES_PTK6_SIGNALING	0.192007303205445	0.0174214991527788
BIOCARTA_ALK_PATHWAY	0.191749979324942	0.0175754857203594
REACTOME_CHOLINE_CATABOLISM	0.191427377944541	0.0177702029300542
PLASARI_TGFB1_SIGNALING_VIA_NFIC_10HR_UP	0.19127538525475	0.0178625901231313
PLASARI_TGFB1_TARGETS_10HR_DN	0.191169832446491	0.0179269941792026
REACTOME_ERYTHROPOIETIN_ACTIVATES_STAT5	0.190904514696573	0.0180897703808245
REACTOME_RUNX1_REGULATES_TRANSCRIPTION_OF_GENES_INVOLVED_IN_INTERLEUKIN_SIGNALING	0.190868555463462	0.0181119301917085
KYNG_DNA_DAMAGE_UP	0.190777664738124	0.0181680463857734
MULLIGHAN_MLL_SIGNATURE_2_DN	0.190764669469095	0.0181760820050314
REACTOME_SYNTHESIS_OF_PIPS_AT_THE_LATE_ENDOSOME_MEMBRANE	0.190691654430893	0.0182212881352513
YAGUE_PRETUMOR_DRUG_RESISTANCE_DN	0.190689619800888	0.0182225492394044
GARGALOVIC_RESPONSE_TO_OXIDIZED_PHOSPHOLIPIDS_PURPLE_DN	0.19061310864004	0.018270027327111
KEGG_TGF_BETA_SIGNALING_PATHWAY	0.190515166379968	0.0183309606734654
GAZIN_EPIGENETIC_SILENCING_BY_KRAS	0.190464609985867	0.0183624824589845
TERAO_AOX4_TARGETS_SKIN_UP	0.1902149726913	0.0185188202510851
GROSS_HYPOXIA_VIA_ELK3_AND_HIF1A_DN	0.190189395247288	0.0185349033150675
MAINA_HYPOXIA_VHL_TARGETS_UP	0.189934962632955	0.0186955502277244
DORN_ADENOVIRUS_INFECTION_24HR_DN	0.189838956728569	0.0187564802737605
KIM_GERMINAL_CENTER_T_HELPER_UP	0.189748290027647	0.0188141796110473
PEDERSEN_METASTASIS_BY_ERBB2_ISOFORM_5	0.18961534379522	0.0188990630915336
RIGGINS_TAMOXIFEN_RESISTANCE_UP	0.18923719332696	0.0191423197511247
CLASPER_LYMPHATIC_VESSELS_DURING_METASTASIS_DN	0.189137035975736	0.0192072010886457
REACTOME_SEMA3A_PAK_DEPENDENT_AXON_REPULSION	0.18870852701999	0.0194869398614435
REACTOME_SURFACTANT_METABOLISM	0.188646904724897	0.0195274564706946
REACTOME_INTERCONVERSION_OF_NUCLEOTIDE_DI_AND_TRIPHOSPHATES	0.188544990296163	0.0195946250134125
LEIN_MIDBRAIN_MARKERS	0.187634592138509	0.0202035550478841
BENPORATH_SOX2_TARGETS	0.187500689300628	0.0202944823596742
OHM_EMBRYONIC_CARCINOMA_UP	0.187377355723626	0.0203785450518574
REACTOME_ARACHIDONATE_PRODUCTION_FROM_DAG	0.187288376720163	0.0204393786467161
PID_AR_PATHWAY	0.187244201171709	0.0204696390062511
BROWNE_HCMV_INFECTION_2HR_UP	0.187098329599057	0.0205698363135745
BIOCARTA_NTHI_PATHWAY	0.187089974071682	0.0205755884168575
REACTOME_GLYCOGEN_STORAGE_DISEASES	0.187048792899362	0.0206039586076296
COLLIS_PRKDC_REGULATORS	0.186956342224918	0.020667771982013
RODRIGUES_NTN1_AND_DCC_TARGETS	0.186935901195931	0.0206819042533026
WANG_IMMORTALIZED_BY_HOXA9_AND_MEIS1_DN	0.186819048468251	0.0207628527093315
BILANGES_SERUM_SENSITIVE_VIA_TSC2	0.186805191212148	0.0207724702840304
RODWELL_AGING_KIDNEY_NO_BLOOD_UP	0.186791950328876	0.0207816636592675
IWANAGA_CARCINOGENESIS_BY_KRAS_UP	0.186641785605626	0.0208861715990047
BLALOCK_ALZHEIMERS_DISEASE_INCIPIENT_UP	0.186424779046875	0.0210379995021843
REACTOME_SIGNALING_BY_BRAF_AND_RAF_FUSIONS	0.186337766580696	0.0210991443528687
VECCHI_GASTRIC_CANCER_ADVANCED_VS_EARLY_DN	0.186300618953165	0.0211252951514245
SASSON_RESPONSE_TO_GONADOTROPHINS_DN	0.186067146022533	0.0212902938236925
LI_CYTIDINE_ANALOG_PATHWAY	0.186036651683425	0.0213119264428654
PICCALUGA_ANGIOIMMUNOBLASTIC_LYMPHOMA_DN	0.185721630013477	0.0215365135838637
MIYAGAWA_TARGETS_OF_EWSR1_ETS_FUSIONS_DN	0.185632240836993	0.0216006118159482
BARRIER_CANCER_RELAPSE_TUMOR_SAMPLE_DN	0.185574590970367	0.0216420379170503
WOO_LIVER_CANCER_RECURRENCE_UP	0.185462814903218	0.0217225531703908
KEGG_PROSTATE_CANCER	0.185404085156532	0.0217649610960988
CAMPS_COLON_CANCER_COPY_NUMBER_UP	0.185312729106263	0.0218310697945552
SIG_INSULIN_RECEPTOR_PATHWAY_IN_CARDIAC_MYOCYTES	0.185196747572837	0.0219152475832076
HASLINGER_B_CLL_WITH_6Q21_DELETION	0.185172931277833	0.0219325676775979
KYNG_ENVIRONMENTAL_STRESS_RESPONSE_UP	0.184416110648312	0.0224891298031364
REACTOME_SYNTHESIS_OF_PIPS_AT_THE_PLASMA_MEMBRANE	0.184348834854291	0.022539187200826
STARK_BRAIN_22Q11_DELETION	0.184209874180527	0.0226428862512125
PID_BETA_CATENIN_DEG_PATHWAY	0.184121981487768	0.0227086876563165
MARIADASON_RESPONSE_TO_BUTYRATE_CURCUMIN_SULINDAC_TSA_1	0.184107155976158	0.0227198030655811
DIAZ_CHRONIC_MEYLOGENOUS_LEUKEMIA_UP	0.18380064674254	0.0229506588981181
REACTOME_P130CAS_LINKAGE_TO_MAPK_SIGNALING_FOR_INTEGRINS	0.183721252830948	0.0230107844961642
GRADE_COLON_VS_RECTAL_CANCER_DN	0.183470144071889	0.023201843473704
VANHARANTA_UTERINE_FIBROID_WITH_7Q_DELETION_UP	0.183395983583743	0.0232585295152243
SMID_BREAST_CANCER_NORMAL_LIKE_DN	0.183247408412848	0.0233724541099156
BIOCARTA_RANBP2_PATHWAY	0.182959422132072	0.0235946425674887
VART_KSHV_INFECTION_ANGIOGENIC_MARKERS_DN	0.182931297204312	0.0236164385765361
REACTOME_ACTIVATION_OF_C3_AND_C5	0.182874316093522	0.0236606503199392
RANKIN_ANGIOGENIC_TARGETS_OF_VHL_HIF2A_UP	0.182761333088555	0.023748524306348
RAMJAUN_APOPTOSIS_BY_TGFB1_VIA_SMAD4_DN	0.182734724259948	0.0237692603976634
ZHAN_MULTIPLE_MYELOMA_CD1_AND_CD2_UP	0.182620115816177	0.0238587518503641
BILANGES_SERUM_SENSITIVE_VIA_TSC1	0.182617750571969	0.0238606017829479
NAKAMURA_ADIPOGENESIS_LATE_DN	0.182584722491459	0.0238864469647051
DASU_IL6_SIGNALING_SCAR_DN	0.182499863229134	0.0239529614082103
REACTOME_SIGNALING_BY_TGF_BETA_FAMILY_MEMBERS	0.182304777974848	0.0241064765393046
REACTOME_NUCLEAR_PORE_COMPLEX_NPC_DISASSEMBLY	0.182284851958899	0.0241222040128
SANA_RESPONSE_TO_IFNG_DN	0.181943248584327	0.0243932022275408
BIOCARTA_AMI_PATHWAY	0.181778072598494	0.0245251725880553
BARIS_THYROID_CANCER_DN	0.181771713304972	0.0245302656815696
KEGG_TIGHT_JUNCTION	0.181756346945609	0.0245425761875808
FREDERICK_PRKCI_TARGETS	0.181681828712931	0.0246023504356683
MATZUK_CENTRAL_FOR_FEMALE_FERTILITY	0.181593954851442	0.0246729982070919
HAN_SATB1_TARGETS_UP	0.18152974204176	0.0247247332092588
REACTOME_REGULATION_OF_TP53_ACTIVITY_THROUGH_ACETYLATION	0.181453298470371	0.0247864435651424
TAKEDA_TARGETS_OF_NUP98_HOXA9_FUSION_16D_DN	0.181138834001598	0.0250416913553835
BIOCARTA_AGR_PATHWAY	0.180849001803991	0.0252789372863897
MARCHINI_TRABECTEDIN_RESISTANCE_DN	0.180828938262739	0.0252954315972167
BOYLAN_MULTIPLE_MYELOMA_PCA3_UP	0.180677945896608	0.0254198590622599
LOPEZ_EPITHELIOID_MESOTHELIOMA	0.180649335564811	0.02544349481657
HOEGERKORP_CD44_TARGETS_TEMPORAL_UP	0.180547645215432	0.0255276563459064
REACTOME_ROBO_RECEPTORS_BIND_AKAP5	0.180464036851986	0.0255970312683997
REACTOME_PROLONGED_ERK_ACTIVATION_EVENTS	0.18017131770681	0.0258411917586934
KEGG_ASCORBATE_AND_ALDARATE_METABOLISM	0.180160570431084	0.0258501940044433
REACTOME_GASTRIN_CREB_SIGNALLING_PATHWAY_VIA_PKC_AND_MAPK	0.179940689068948	0.0260349635717554
REACTOME_MET_PROMOTES_CELL_MOTILITY	0.179805507708148	0.0261491186173968
MILI_PSEUDOPODIA	0.179667500603366	0.0262661014527219
SNIJDERS_AMPLIFIED_IN_HEAD_AND_NECK_TUMORS	0.179449745592605	0.0264515937960186
SMITH_LIVER_CANCER	0.1794461520107	0.0264546643251147
BIOCARTA_LECTIN_PATHWAY	0.17902801033974	0.0268140324078678
SHI_SPARC_TARGETS_DN	0.179000919136018	0.0268374589616425
REACTOME_ELEVATION_OF_CYTOSOLIC_CA2PLUS_LEVELS	0.178896351687601	0.0269280456499386
LASTOWSKA_COAMPLIFIED_WITH_MYCN	0.178886098571228	0.0269369419682552
DAZARD_UV_RESPONSE_CLUSTER_G28	0.178581641710928	0.0272022571299333
REACTOME_WNT_MEDIATED_ACTIVATION_OF_DVL	0.178409166257308	0.02735354704437
SHAFFER_IRF4_TARGETS_IN_PLASMA_CELL_VS_MATURE_B_LYMPHOCYTE	0.178381102906282	0.0273782311734887
WANG_THOC1_TARGETS_UP	0.178060605379786	0.0276614883875097
GARGALOVIC_RESPONSE_TO_OXIDIZED_PHOSPHOLIPIDS_BLUE_DN	0.177773859669664	0.0279170326598823
MCBRYAN_PUBERTAL_TGFB1_TARGETS_UP	0.177767103766128	0.0279230776528081
REACTOME_NEUREXINS_AND_NEUROLIGINS	0.177747372217371	0.0279407392855791
CHANG_IMMORTALIZED_BY_HPV31_UP	0.177673605130936	0.0280068523927264
CALVET_IRINOTECAN_SENSITIVE_VS_REVERTED_DN	0.177618871592177	0.0280559930818209
GOLDRATH_HOMEOSTATIC_PROLIFERATION	0.1775712371826	0.0280988199145187
ZHANG_BREAST_CANCER_PROGENITORS_UP	0.177518577317333	0.0281462299081303
REACTOME_RHO_GTPASES_ACTIVATE_CIT	0.177464490363051	0.0281949957516379
TURJANSKI_MAPK11_TARGETS	0.177453238501592	0.0282051497000197
REACTOME_MAPK1_ERK2_ACTIVATION	0.177412673410078	0.028241782508639
KEGG_STARCH_AND_SUCROSE_METABOLISM	0.177252985975957	0.0283863848679549
VANDESLUIS_COMMD1_TARGETS_GROUP_3_DN	0.177069829849589	0.0285530159785221
KEGG_PROTEIN_EXPORT	0.176739994401877	0.0288551963032679
WESTON_VEGFA_TARGETS_6HR	0.176634832760304	0.0289521119193428
REACTOME_PKA_MEDIATED_PHOSPHORYLATION_OF_CREB	0.176630303743181	0.0289562920265629
REACTOME_NICOTINATE_METABOLISM	0.17650244852862	0.0290745098202625
SENESE_HDAC3_TARGETS_DN	0.176481049828802	0.0290943356568629
XU_GH1_EXOGENOUS_TARGETS_UP	0.176453507964783	0.0291198700712427
WONG_ADULT_TISSUE_STEM_MODULE	0.176357349496921	0.0292091695734376
LIANG_HEMATOPOIESIS_STEM_CELL_NUMBER_QTL	0.176258285370471	0.029301411342221
NIKOLSKY_MUTATED_AND_AMPLIFIED_IN_BREAST_CANCER	0.176174401931234	0.0293797117821675
TOMLINS_PROSTATE_CANCER_DN	0.175900505475754	0.0296366207073968
VANHARANTA_UTERINE_FIBROID_WITH_7Q_DELETION_DN	0.175728274603184	0.0297991470667638
GENTILE_UV_RESPONSE_CLUSTER_D4	0.175647075838496	0.0298760333785932
REACTOME_BIOSYNTHESIS_OF_EPA_DERIVED_SPMS	0.175541236275056	0.0299765052377521
SU_PLACENTA	0.175320664131181	0.0301868152519211
REACTOME_ACYL_CHAIN_REMODELING_OF_DAG_AND_TAG	0.17503833019011	0.0304578441580636
NUYTTEN_NIPP1_TARGETS_UP	0.174763298592527	0.0307238501578229
YAO_TEMPORAL_RESPONSE_TO_PROGESTERONE_CLUSTER_16	0.174493394670161	0.0309868142315408
ISSAEVA_MLL2_TARGETS	0.174459378149465	0.0310200914304324
BRUINS_UVC_RESPONSE_VIA_TP53_GROUP_C	0.173603059405474	0.0318678584355188
TERAO_AOX4_TARGETS_HG_DN	0.173556410132661	0.0319146012240454
AMBROSINI_FLAVOPIRIDOL_TREATMENT_TP53	0.173543530994641	0.03192751642573
DELASERNA_MYOD_TARGETS_UP	0.173266271563086	0.032206629716109
HWANG_PROSTATE_CANCER_MARKERS	0.17311701031087	0.0323577442722813
CHIANG_LIVER_CANCER_SUBCLASS_CTNNB1_UP	0.173067033402414	0.0324084759279337
GRANDVAUX_IRF3_TARGETS_DN	0.172860645005974	0.0326186963121367
REACTOME_TGF_BETA_RECEPTOR_SIGNALING_ACTIVATES_SMADS	0.172804535032716	0.032676047566115
YAO_TEMPORAL_RESPONSE_TO_PROGESTERONE_CLUSTER_2	0.172784680520881	0.0326963617726692
PROVENZANI_METASTASIS_UP	0.17246094155345	0.0330291099398541
QI_PLASMACYTOMA_DN	0.172290975146536	0.0332049521056297
SWEET_KRAS_ONCOGENIC_SIGNATURE	0.172237072502491	0.0332608835589303
MAINA_VHL_TARGETS_UP	0.172063870760309	0.0334411448991934
REACTOME_SUMOYLATION_OF_INTRACELLULAR_RECEPTORS	0.171971279104632	0.0335378494737191
WAKABAYASHI_ADIPOGENESIS_PPARG_RXRA_BOUND_36HR	0.171898626423415	0.0336138951053937
ZWANG_CLASS_2_TRANSIENTLY_INDUCED_BY_EGF	0.171752635747187	0.0337671452275954
REACTOME_DECTIN_2_FAMILY	0.171635836565125	0.0338901778348255
HOEBEKE_LYMPHOID_STEM_CELL_DN	0.171607487284595	0.0339200972411322
CREIGHTON_ENDOCRINE_THERAPY_RESISTANCE_4	0.171588982143968	0.033939639347162
KEGG_CYSTEINE_AND_METHIONINE_METABOLISM	0.171427744066102	0.0341103162560326
KASLER_HDAC7_TARGETS_2_DN	0.171338443164803	0.0342051569409743
REACTOME_MECP2_REGULATES_TRANSCRIPTION_OF_NEURONAL_LIGANDS	0.171283982204886	0.0342631058409673
BROWNE_HCMV_INFECTION_12HR_DN	0.171068352828585	0.034493361287623
REACTOME_ANCHORING_OF_THE_BASAL_BODY_TO_THE_PLASMA_MEMBRANE	0.170880390756652	0.0346951390880867
LIANG_HEMATOPOIESIS_STEM_CELL_NUMBER_LARGE_VS_TINY_DN	0.170730545806065	0.0348567122097689
PEDERSEN_TARGETS_OF_611CTF_ISOFORM_OF_ERBB2	0.170678829575765	0.0349126236525552
REACTOME_EPHA_MEDIATED_GROWTH_CONE_COLLAPSE	0.170671042205513	0.0349210492967851
REACTOME_CA2PLUS_ACTIVATED_KPLUS_CHANNELS	0.17065741173981	0.034935801089683
BOYAULT_LIVER_CANCER_SUBCLASS_G123_UP	0.170630076983921	0.0349654004477027
GAUSSMANN_MLL_AF4_FUSION_TARGETS_E_UP	0.170558725509446	0.0350427630739414
PID_EPO_PATHWAY	0.170381716470361	0.0352353094432649
PID_HES_HEY_PATHWAY	0.170351005565717	0.0352688068982348
KREPPEL_CD99_TARGETS_DN	0.170149346233643	0.0354894328425703
HARRIS_BRAIN_CANCER_PROGENITORS	0.170041821203942	0.0356075466504349
DELACROIX_RAR_BOUND_ES	0.169944189985484	0.0357150797395343
REACTOME_KINESINS	0.169733430001385	0.0359481504591699
CHYLA_CBFA2T3_TARGETS_DN	0.169647574219546	0.0360434621859256
REACTOME_COLLAGEN_BIOSYNTHESIS_AND_MODIFYING_ENZYMES	0.169529004697676	0.0361754412943722
MCDOWELL_ACUTE_LUNG_INJURY_DN	0.169236979417783	0.0365022332812366
REACTOME_DOPAMINE_RECEPTORS	0.169005985865678	0.0367624882937743
BLALOCK_ALZHEIMERS_DISEASE_UP	0.16884115173425	0.0369491582713366
REACTOME_MITOCHONDRIAL_TRNA_AMINOACYLATION	0.168840419744712	0.0369499890076543
MARIADASON_RESPONSE_TO_BUTYRATE_CURCUMIN_SULINDAC_TSA_2	0.168621439614677	0.0371992179747458
REACTOME_CONSTITUTIVE_SIGNALING_BY_AKT1_E17K_IN_CANCER	0.16855531958015	0.0372747494235814
REACTOME_SIGNALING_BY_INSULIN_RECEPTOR	0.16838927658209	0.0374649967073197
HOSHIDA_LIVER_CANCER_SUBCLASS_S3	0.168260450461882	0.0376131649797355
REN_ALVEOLAR_RHABDOMYOSARCOMA_UP	0.168246865619601	0.0376288182025739
PID_LYMPH_ANGIOGENESIS_PATHWAY	0.167993371182553	0.037921916873737
MAEKAWA_ATF2_TARGETS	0.167881853728341	0.0380514646184973
KANG_CISPLATIN_RESISTANCE_DN	0.167820589812454	0.0381227921993119
WANG_METASTASIS_OF_BREAST_CANCER_ESR1_UP	0.167801815378979	0.0381446731793829
REACTOME_TRANSCRIPTIONAL_REGULATION_OF_PLURIPOTENT_STEM_CELLS	0.167449406953475	0.0385573592964141
NIKOLSKY_BREAST_CANCER_17Q21_Q25_AMPLICON	0.167032980360976	0.0390498495075371
BIOCARTA_MELANOCYTE_PATHWAY	0.166959803785548	0.0391369364666692
REN_ALVEOLAR_RHABDOMYOSARCOMA_DN	0.166954520138147	0.0391432308163417
PHONG_TNF_TARGETS_UP	0.16690062370442	0.0392074856661933
TONKS_TARGETS_OF_RUNX1_RUNX1T1_FUSION_SUSTAINED_IN_MONOCYTE_UP	0.166823928419506	0.0392990739579961
WEIGEL_OXIDATIVE_STRESS_BY_HNE_AND_H2O2	0.166653713404234	0.0395029846663162
CHIANG_LIVER_CANCER_SUBCLASS_CTNNB1_DN	0.166550062234006	0.0396275896072518
REACTOME_NAPLUS_CL_DEPENDENT_NEUROTRANSMITTER_TRANSPORTERS	0.166544250998307	0.0396345853887179
FIGUEROA_AML_METHYLATION_CLUSTER_7_DN	0.16653575488219	0.0396448151966173
SENESE_HDAC1_TARGETS_UP	0.166520971448109	0.0396626205821824
REACTOME_GAMMA_CARBOXYLATION_HYPUSINE_FORMATION_AND_ARYLSULFATASE_ACTIVATION	0.166436832786579	0.039764086414722
BUYTAERT_PHOTODYNAMIC_THERAPY_STRESS_UP	0.166341129449395	0.0398797635052002
REACTOME_VITAMIN_C_ASCORBATE_METABOLISM	0.166219534782611	0.0400271431719095
SESTO_RESPONSE_TO_UV_C2	0.165972531218201	0.0403279342281677
DORSEY_GAB2_TARGETS	0.165923783979847	0.0403875203191151
DUTERTRE_ESTRADIOL_RESPONSE_6HR_DN	0.165904429942887	0.0404111981760975
SIG_REGULATION_OF_THE_ACTIN_CYTOSKELETON_BY_RHO_GTPASES	0.165873758827221	0.0404487452871627
HALMOS_CEBPA_TARGETS_DN	0.165806119563376	0.0405316517466208
BYSTRYKH_HEMATOPOIESIS_STEM_CELL_AND_BRAIN_QTL_CIS	0.165750422255747	0.0406000278047585
ZWANG_CLASS_3_TRANSIENTLY_INDUCED_BY_EGF	0.165426397742917	0.0409997346932816
DAVICIONI_RHABDOMYOSARCOMA_PAX_FOXO1_FUSION_DN	0.165231536822289	0.0412416948864807
PEDERSEN_METASTASIS_BY_ERBB2_ISOFORM_6	0.165024478713543	0.0415001114840741
DODD_NASOPHARYNGEAL_CARCINOMA_UP	0.164959917865513	0.0415809630180677
REACTOME_CASPASE_ACTIVATION_VIA_DEPENDENCE_RECEPTORS_IN_THE_ABSENCE_OF_LIGAND	0.164852286007534	0.0417160472384628
REACTOME_ADENYLATE_CYCLASE_INHIBITORY_PATHWAY	0.164843121997997	0.0417275655729121
GAZDA_DIAMOND_BLACKFAN_ANEMIA_PROGENITOR_DN	0.164619778789763	0.0420091130279558
THEILGAARD_NEUTROPHIL_AT_SKIN_WOUND_UP	0.164386068716165	0.0423054313323252
CARDOSO_RESPONSE_TO_GAMMA_RADIATION_AND_3AB	0.16431880933061	0.0423910323995207
PRAMOONJAGO_SOX4_TARGETS_UP	0.164062136177549	0.0427190345563169
NABA_COLLAGENS	0.164032189880633	0.0427574408961569
REACTOME_COLLAGEN_CHAIN_TRIMERIZATION	0.164032189880633	0.0427574408961569
ZHU_CMV_24_HR_DN	0.164004543476601	0.0427929232608573
RUAN_RESPONSE_TO_TNF_TROGLITAZONE_DN	0.163847626679123	0.0429947830254229
PUJANA_BREAST_CANCER_WITH_BRCA1_MUTATED_DN	0.16339802600041	0.043577571886436
ROVERSI_GLIOMA_COPY_NUMBER_UP	0.163325854487257	0.0436717357565373
REACTOME_DISEASES_ASSOCIATED_WITH_GLYCOSAMINOGLYCAN_METABOLISM	0.163228059694074	0.0437996023233946
GUILLAUMOND_KLF10_TARGETS_UP	0.163208374798902	0.0438253781025957
BRUNO_HEMATOPOIESIS	0.163068729576421	0.0440085965310804
ZHAN_MULTIPLE_MYELOMA_CD2_UP	0.163019857997453	0.0440728684474938
BIOCARTA_PELP1_PATHWAY	0.162563082585355	0.044677383822282
YAGI_AML_WITH_INV_16_TRANSLOCATION	0.162340138505348	0.0449749426390187
BIOCARTA_CARM_ER_PATHWAY	0.162319301256401	0.0450028380269147
MYLLYKANGAS_AMPLIFICATION_HOT_SPOT_23	0.161723951128533	0.0458059719368622
REACTOME_NOTCH3_INTRACELLULAR_DOMAIN_REGULATES_TRANSCRIPTION	0.161651647238726	0.0459043197567544
CROONQUIST_STROMAL_STIMULATION_UP	0.161649649373339	0.0459070397532457
KEGG_AMINO_SUGAR_AND_NUCLEOTIDE_SUGAR_METABOLISM	0.161456008012754	0.0461713116024498
VANHARANTA_UTERINE_FIBROID_UP	0.161416007862482	0.0462260595207982
REACTOME_PI_3K_CASCADE:FGFR4	0.161268758724798	0.0464280648495898
REACTOME_PI3K_AKT_SIGNALING_IN_CANCER	0.160929182565808	0.0468967219471599
REACTOME_FRUCTOSE_CATABOLISM	0.160883412854191	0.0469601901269592
LANDIS_ERBB2_BREAST_TUMORS_65_DN	0.160524261225734	0.0474607077663336
REACTOME_ACTIVATION_OF_THE_AP_1_FAMILY_OF_TRANSCRIPTION_FACTORS	0.159835789999354	0.0484325864721291
NIKOLSKY_BREAST_CANCER_7P15_AMPLICON	0.159784795588769	0.0485052260999017
HAHTOLA_MYCOSIS_FUNGOIDES_CD4_DN	0.15972796766744	0.0485862820369947
GRAHAM_CML_QUIESCENT_VS_NORMAL_QUIESCENT_DN	0.159569751117909	0.0488125460023945
BIOCARTA_GATA3_PATHWAY	0.159564297827162	0.0488203602873472
HUANG_FOXA2_TARGETS_DN	0.159257691851068	0.0492613863743627
BOYERINAS_ONCOFETAL_TARGETS_OF_LET7A1	0.159125698592759	0.0494522636798336
PHONG_TNF_RESPONSE_VIA_P38_PARTIAL	0.158926248909859	0.0497418557332499
MIKKELSEN_IPS_HCP_WITH_H3_UNMETHYLATED	0.158835037778803	0.0498747586404396
REACTOME_ANTIGEN_PRESENTATION:_FOLDING_ASSEMBLY_AND_PEPTIDE_LOADING_OF_CLASS_I_MHC	0.158780373271552	0.0499545509718033
